# Supplementary material for: Analysis of metagenome-assembled viral genomes from the human gut reveals diverse putative CrAss-like phages with unique genomic features
Source: Nat Commun. 2021 Feb 16;12:1044. doi: 10.1038/s41467-021-21350-w (PMC7886860; doi:10.1038/s41467-021-21350-w)
Supplement: Supplementary file 4 — Supplementary Data 1 [file 41467_2021_21350_MOESM4_ESM.xlsx]

## Sheet: main
genomes used in current study
#genome ID	source	len, nt	translation	group	subgroup	# of tRNA	tRNA detected	anticodon (of Sup tRNA detected)		proteins annotated in current study		putative host ID	putative host	putative host note	notes
phage_2	Ivanova ea 2014	173747	TAG|q	zeta	zeta_2	22	Leu,Leu,Gln,Lys,Cys,Phe,fMet,Pro,Ile,Ala,Asn,Tyr,Gly,Undet,Glu,Ile,Ser,Trp,Undet,Gln,Sup,Sup	CTA,CTA		Y		NZ_CP023864.1	Bacteroidetes; Prevotella jejuni
phage_1	Ivanova ea 2014	187597	TAG|q	zeta	zeta_4	27	Sup,Arg,Lys,Pro,Tyr,Tyr,His,Ser,Trp,Ser,Phe,Gln,Ile2,Leu,Cys,Gly,Gly,Cys,fMet,Asn,Ala,fMet,Ile,Asp,Thr,Glu,Leu	CTA		Y		JUJT01000004.1	Proteobacteria; Pectobacterium brasiliense	Enterobacterales?
phage_14_1	Ivanova ea 2014	52635	TAG|q	zeta	zeta_3	6	Sup,Sup,Phe,fMet,Ser,Ser	CTA,CTA				BAKP01000059.1	Bacteroidetes; Prevotella scopos JCM 17725
phage_14_2	Ivanova ea 2014	11444	TAG|q	zeta	zeta_3	#N/A
phage_14_3	Ivanova ea 2014	22422	TAG|q	zeta	zeta_3	11	Ile,Phe,fMet,Ser,Ser,Glu,Asn,Undet,Glu,Gln,Arg					GL872282.1	Bacteroidetes; Prevotella multiformis DSM 16608
phage_15	Ivanova ea 2014	173135	TGA|w	zeta	zeta_11	24	Leu,Glu,Undet,Ile,Ile2,Asp,Thr,Pro,Val,His,Ile,Lys,Asn,Ser,Trp,Ala,Phe,Phe,Cys,Met,Gly,Ser,Leu,Arg			Y
phage_16	Ivanova ea 2014	173336	TGA|w	zeta	zeta_11	23	Leu,Glu,Asn,Ile,Ile2,Asp,Thr,Val,His,Ile,Lys,Asn,Ser,Trp,Ala,Phe,Ser,Cys,Met,Gly,Ser,Leu,Arg					NZ_CP031032.1	Bacteroidetes; Runella sp. SP2
phage_5	Ivanova ea 2014	103978	TAG|q	delta	delta_15	3	Sup,Ile2,Undet	CTA				NZ_CP006772.1	Bacteroidetes; Bacteroidales bacterium CF
phage_6_1	Ivanova ea 2014	102267	TAG|q	delta	delta_15	5	fMet,Ile,Glu,Ser,Ser					JH114198.1	Bacteroidetes; Prevotella sp. C561
phage_6_2	Ivanova ea 2014	16336	TAG|q	delta	delta_15	2	fMet,Sup	CTA				NZ_AP018050.1	Bacteroidetes; Prevotella melaninogenica
phage_6_3	Ivanova ea 2014	56787	TAG|q	delta	delta_15	3	Glu,Ser,Ser					NZ_AP018050.1	Bacteroidetes; Prevotella melaninogenica
phage_7_1	Ivanova ea 2014	99880	TAG|q	delta	delta_7	2	Undet,fMet					JPOS01000081.1	Bacteroidetes; Phaeodactylibacter xiamenensis
phage_8_1	Ivanova ea 2014	96187	TAG|q	delta	delta_5	1	Sup	CTA				NALR01000007.1	Bacteroidetes; Bacteroides vulgatus
phage_8_2	Ivanova ea 2014	98112	TAG|q	delta	delta_5	1	Sup	CTA				UYXB01000001.1	Bacteroidetes; Bacteroides vulgatus ATCC 8482
phage_9_1	Ivanova ea 2014	97776	TAG|q	delta	delta_1	3	Leu,Arg,Ile					WCTJ01000004.1	Bacteroidetes; Bacteroides uniformis
phage_9_2	Ivanova ea 2014	85566	TAG|q	delta	delta_1	2	Arg,Ile					WCTJ01000004.1	Bacteroidetes; Bacteroides uniformis
phage_10_1	Ivanova ea 2014	95640	TAG|q	delta	delta_1	1	Arg					WRBE01000010.1	Firmicutes; Ruminococcaceae bacterium	Firmicutes?
phage_10_2	Ivanova ea 2014	28578	TAG|q	delta	delta_6	1	Sup	CTA
phage_11_1	Ivanova ea 2014	94785	TAG|q	delta	delta_3	#N/A						QSOM01000001.1	Bacteroidetes; Bacteroides xylanisolvens
phage_11_2	Ivanova ea 2014	65685	TAG|q	delta	delta_3	#N/A
phage_13_1	Ivanova ea 2014	54161	TAG|q	delta	delta_15	2	fMet,Sup	CTA
phage_13_2	Ivanova ea 2014	40527	TAG|q	delta	delta_15	2	Arg,Ile					JH114198.1	Bacteroidetes; Prevotella sp. C561
phage_13_3	Ivanova ea 2014	54161	TAG|q	delta	delta_15	2	fMet,Sup	CTA
Inf125_s_2	Guerin ea 2018	102169	TAG|q	delta	delta_8	3	Leu,Arg,Sup	CTA				QSRB01000001.1	Bacteroidetes; Bacteroides uniformis
Eld241-t0_s_1	Guerin ea 2018	103133	TAG|q	delta	delta_15	3	Ile2,Undet,Sup	CTA				NZ_CP006772.1	Bacteroidetes; Bacteroidales bacterium CF
ERR844030_ms_1	Guerin ea 2018	100426	c11	delta	delta_11	1	Undet					QTLP01000002.1	Bacteroidetes; Parabacteroides sp. AF39-10AC
CS_ms_21	Guerin ea 2018	97421	c11	alpha_gamma	gamma_2	#N/A
HvCF_A6_ms_4	Guerin ea 2018	91332	c11	alpha_gamma	alpha_3	#N/A
SRR4295175_ms_5	Guerin ea 2018	96082	c11	alpha_gamma	alpha_4	#N/A						NQMG01000012.1	Bacteroidetes; Bacteroides sp. KFT8
Sib1_ms_5	Guerin ea 2018	92132	c11	alpha_gamma	gamma_5	3	Gln,Thr,Leu
ERR975045_s_1	Guerin ea 2018	94037	c11	alpha_gamma	alpha_9	1	Gln					QRIE01000034.1	Bacteroidetes; Prevotella copri
Fferm_ms_11	Guerin ea 2018	104564	c11	beta	beta_6	24	Leu,Arg,Undet,Thr,Gln,Arg,Glu,Asp,Pro,Ala,Val,Asn,Trp,Ile,His,Ile,Cys,Lys,Lys,Tyr,Leu,Leu,Thr,Gly					QSOM01000001.1	Bacteroidetes; Bacteroides xylanisolvens
crAss001_MH675552	GenBank	102679	GenBank (c11)	beta	beta_2	25	Gln,Arg,Glu,Asp,Ser,Pro,Ala,Val,Asn,Trp,Met,His,Ile,Lys,Lys,Phe,Leu,Leu,Thr,Gly,Gly,fMet,Undet,Arg,Undet			Y		WFMB01000042.1	Bacteroidetes; Bacteroidales bacterium
TARA_MK892826	GenBank	91246	GenBank (c11)	env		#N/A				Y
TARA_MK892493	GenBank	92853	GenBank (c11)	Flavob_phages		#N/A				Y
TARA_MK892607	GenBank	88597	GenBank (c11)	env		1	fMet			Y					partial genome
TARA_MK892509	GenBank	68287	GenBank (c11)	outgroup		#N/A				Y		NZ_CP027417.1	Proteobacteria; Oligella urethralis		partial genome
PAJP01000008	GenBank	149822	GenBank (c11)	env_epsilon		#N/A				Y		NZRD01000019.1	Bacteroidetes; Leeuwenhoekiella sp.		Methylophaga PAJP01000008
NC_021798	GenBank	145343	GenBank (c11)	env_epsilon		23	Pro,Glu,Gln,His,Leu,Leu,Ala,Lys,Ile,Gly,fMet,Asp,Thr,Val,Arg,Met,Tyr,Ser,Asn,Trp,Phe,Undet,Ile			Y		NZ_CP033078.1	Proteobacteria; Vibrio sp. HBUAS61001		phi17_2_NC_021798
NC_021803	GenBank	72369	GenBank (c11)	outgroup		1	Cys			Y					phi13_2_NC_021803
Azobact_ph_AP017903	Yutin ea 2018	99517	c11	env_delta		1	Gln			Y					Azobacteroides phage ProJPt-Bp1
LSPY01000006	Yutin ea 2018	98173	c11	env_delta		#N/A				Y
Cellulophaga_ph_NC_021806	Yutin ea 2018	100418	c11	env_beta	phi14_2	#N/A				Y
Flavobact_ph_NC_031904	Yutin ea 2018	88421	c11	Flavob_phages	Fpv3	#N/A				Y
LSPZ01000006	Yutin ea 2018	94483	c11	alpha_gamma		#N/A
CDZN01024782	Yutin ea 2018	93052	c11	alpha_gamma	alpha_4	#N/A						QSOM01000001.1	Bacteroidetes; Bacteroides xylanisolvens
CEAR01029167	Yutin ea 2018	106584	c11	alpha_gamma	gamma_5	3	Gln,Thr,Leu					MNQF01000011.1	Bacteroidetes; Alistipes sp. 56_sp_Nov_56_25
CDZK01015469	Yutin ea 2018	95507	c11	alpha_gamma	gamma_2	#N/A
CEAZ01003514	Yutin ea 2018	90857	c11	alpha_gamma	alpha_2	#N/A
CDZH01002743	Yutin ea 2018	87522	c11	alpha_gamma	alpha_9	1	Gln
crAssphage	Yutin ea 2018	97065	c11	alpha_gamma	alpha_1	#N/A				Y		NAKL01000010.1	Bacteroidetes; Bacteroides vulgatus
IAS_virus_KJ003983	Yutin ea 2018	99915	c11	beta	beta_1	22	Gln,Glu,Ser,Pro,Ala,Asn,Trp,Phe,Ile,His,Tyr,Leu,Ile,Gly,Arg,Leu,Thr,Met,Ile2,Ile2,Arg,Arg			Y
Chlamydia_CVNZ01000019ext	Yutin ea 2018	97466	c11	delta		1	Undet
CENS01015162	Yutin ea 2018	79855	c11	env		3	Leu,Ile2,Arg					JUJT01000004.1	Proteobacteria; Pectobacterium brasiliense	Enterobacterales?
LAZR01000126	Yutin ea 2018	100621	c11	env		#N/A
CESO01030555	Yutin ea 2018	93073	c11	env		#N/A
BCSF01000013	Yutin ea 2018	90618	c11	env		#N/A
BCSF01000238	Yutin ea 2018	24394	c11	env		#N/A
CEUT01009082	Yutin ea 2018	91242	c11	env		#N/A
FUFK010039141	Yutin ea 2018	98490	c11	env		#N/A						NZ_LT907978.1	Firmicutes; Anaerobutyricum hallii
FUWD013401386	Yutin ea 2018	77670	c11	env		#N/A
LULO01000006	Yutin ea 2018	85045	c11	env		#N/A
MDTC01014143	Yutin ea 2018	87331	c11	env		1	Met
TARA_CERP01038047	Yutin ea 2018	18885	c11	env		1	Arg
Woesebacteria_LCET01000015	Yutin ea 2018	8857	c11	env		#N/A
Woesebacteria_MGFQ01000035	Yutin ea 2018	88492	c11	env		#N/A
contig0001	Yutin ea 2018	70201	c11	env		#N/A
contig0002	Yutin ea 2018	54243	c11	env		#N/A
LFIK01000274	Yutin ea 2018	38133	c11	env		5	Pro,Gln,His,Asn,fMet					PWYA01000061.1	Bacteroidetes; Bacteroidales bacterium
Chitinophaga_FOJF01000001	Yutin ea 2018	127193	c11	env		#N/A
LSPY01000004	Yutin ea 2018	100626	c11	env_delta		#N/A
TM6_bacterium_LBPE01000022	Yutin ea 2018	10821	c11	env_beta		#N/A
LDZU01000035	Yutin ea 2018	29058	c11	env_beta		#N/A						NZ_CP027417.1	Proteobacteria; Oligella urethralis
FUWD013255170	Yutin ea 2018	11259	c11	env_beta		#N/A
contig0005	Yutin ea 2018	65095	c11	Flavob_phages		#N/A
FUFK010040477	Yutin ea 2018	22128	c11	Flavob_phages		#N/A
Chlamydia_CVNZ01000007ext	Yutin ea 2018	82794	c11	beta		6	Met,Arg,Arg,Thr,Met,Undet					NZ_CP025931.1	Bacteroidetes; Porphyromonas gingivalis
QWCE01000387	cMAG, current study	84741	c11	Flavob_phages		10	Lys,Ala,Asp,Asn,Ile,Ile,Tyr,Glu,Asn,Thr			Y
OHXQ01000012	cMAG, current study	61829	c11	alpha_gamma	alpha_1	#N/A						KL544021.1	Bacteroidetes; Porphyromonas sp. 31_2
OLFZ01000126	cMAG, current study	88500	c11	alpha_gamma	alpha_3	#N/A
OJRC01000065	cMAG, current study	89323	c11	alpha_gamma	gamma_5	3	Gln,Thr,Leu
OJRT01000053	cMAG, current study	89323	c11	alpha_gamma	gamma_5	3	Gln,Thr,Leu
OJRK01000037	cMAG, current study	89325	c11	alpha_gamma	gamma_5	3	Gln,Thr,Leu
OJPR01000012	cMAG, current study	89335	c11	alpha_gamma	gamma_5	3	Gln,Thr,Leu
OLGB01000200	cMAG, current study	89835	c11	alpha_gamma	gamma_5	3	Gln,Thr,Leu					MNQF01000011.1	Bacteroidetes; Alistipes sp. 56_sp_Nov_56_25
OLPR01000090	cMAG, current study	89906	c11	alpha_gamma	gamma_5	3	Gln,Thr,Leu					MNQF01000011.1	Bacteroidetes; Alistipes sp. 56_sp_Nov_56_25
OICR01000026	cMAG, current study	89931	c11	alpha_gamma	gamma_5	3	Gln,Thr,Leu
OICK01000023	cMAG, current study	89933	c11	alpha_gamma	gamma_5	3	Gln,Thr,Leu
OLGL01000146	cMAG, current study	89960	c11	alpha_gamma	alpha_2	#N/A						SFCY01000135.1	Bacteroidetes; Bacteroidales bacterium
OLFZ01000118	cMAG, current study	90081	c11	alpha_gamma	gamma_5	3	Gln,Thr,Leu					MNQF01000011.1	Bacteroidetes; Alistipes sp. 56_sp_Nov_56_25
OCHM01000051	cMAG, current study	90151	c11	alpha_gamma	alpha_3	#N/A
OCAA01000151	cMAG, current study	90238	c11	alpha_gamma	alpha_4	#N/A						NQMG01000012.1	Bacteroidetes; Bacteroides sp. KFT8
OLFY01000217	cMAG, current study	90326	c11	alpha_gamma	gamma_5	3	Gln,Thr,Leu					MNQF01000011.1	Bacteroidetes; Alistipes sp. 56_sp_Nov_56_25
OIWV01000065	cMAG, current study	90457	c11	alpha_gamma	gamma_5	3	Gln,Thr,Leu
OHJU01000019	cMAG, current study	90460	c11	alpha_gamma	gamma_5	3	Gln,Thr,Leu					MNQF01000011.1	Bacteroidetes; Alistipes sp. 56_sp_Nov_56_25
OHKU01000021	cMAG, current study	90460	c11	alpha_gamma	gamma_5	3	Gln,Thr,Leu					MNQF01000011.1	Bacteroidetes; Alistipes sp. 56_sp_Nov_56_25
OHPO01000018	cMAG, current study	90461	c11	alpha_gamma	gamma_5	3	Gln,Thr,Leu					MNQF01000011.1	Bacteroidetes; Alistipes sp. 56_sp_Nov_56_25
OHTD01000013	cMAG, current study	90463	c11	alpha_gamma	gamma_5	3	Gln,Thr,Leu					MNQF01000011.1	Bacteroidetes; Alistipes sp. 56_sp_Nov_56_25
OLRU01000124	cMAG, current study	90490	c11	alpha_gamma	gamma_5	3	Gln,Thr,Leu
OGPZ01000072	cMAG, current study	90587	c11	alpha_gamma	gamma_5	3	Gln,Thr,Leu
OLNV01000049	cMAG, current study	90592	c11	alpha_gamma	alpha_3	#N/A				Y
OIXR01000085	cMAG, current study	90679	c11	alpha_gamma	alpha_2	#N/A
OHWI01000045	cMAG, current study	90746	c11	alpha_gamma	alpha_9	1	Gln
OHXU01000048	cMAG, current study	90746	c11	alpha_gamma	alpha_9	#N/A
OKSB01000084	cMAG, current study	90782	c11	alpha_gamma	gamma_5	3	Gln,Thr,Leu			Y		MNQF01000011.1	Bacteroidetes; Alistipes sp. 56_sp_Nov_56_25
OGRL01000078	cMAG, current study	91026	c11	alpha_gamma	alpha_5	3	Gln,Leu,Tyr
OHJX01000034	cMAG, current study	91062	c11	alpha_gamma	gamma_5	3	Gln,Thr,Leu					MNQF01000011.1	Bacteroidetes; Alistipes sp. 56_sp_Nov_56_25
OMDD01000022	cMAG, current study	91066	c11	alpha_gamma	gamma_5	3	Gln,Thr,Leu					MNQF01000011.1	Bacteroidetes; Alistipes sp. 56_sp_Nov_56_25
OBJF01000128	cMAG, current study	91078	c11	alpha_gamma	gamma_5	3	Gln,Thr,Leu
OBLG01000146	cMAG, current study	91185	c11	alpha_gamma	alpha_3	#N/A
OHKK01000062	cMAG, current study	91233	c11	alpha_gamma	gamma_5	3	Gln,Thr,Leu					MNQF01000011.1	Bacteroidetes; Alistipes sp. 56_sp_Nov_56_25
OBAQ01000124	cMAG, current study	91245	c11	alpha_gamma	gamma_5	3	Gln,Thr,Leu					MNQF01000011.1	Bacteroidetes; Alistipes sp. 56_sp_Nov_56_25
OJNS01000048	cMAG, current study	91262	c11	alpha_gamma	gamma_5	3	Gln,Thr,Leu					MNQF01000011.1	Bacteroidetes; Alistipes sp. 56_sp_Nov_56_25
QRFC01000100	cMAG, current study	91266	c11	alpha_gamma	gamma_5	3	Gln,Thr,Leu					MNQF01000011.1	Bacteroidetes; Alistipes sp. 56_sp_Nov_56_25
OGCO01000246	cMAG, current study	91369	c11	alpha_gamma	gamma_5	3	Gln,Thr,Leu					MNQF01000011.1	Bacteroidetes; Alistipes sp. 56_sp_Nov_56_25
OLNN01000114	cMAG, current study	91621	c11	alpha_gamma	gamma_5	3	Gln,Thr,Leu					MNQF01000011.1	Bacteroidetes; Alistipes sp. 56_sp_Nov_56_25
OMGY01000095	cMAG, current study	92008	c11	alpha_gamma	gamma_2	#N/A
OLOE01000022	cMAG, current study	92046	c11	alpha_gamma	alpha_4	#N/A						QSOM01000001.1	Bacteroidetes; Bacteroides xylanisolvens
OJQP01000090	cMAG, current study	92157	c11	alpha_gamma	gamma_5	3	Gln,Thr,Leu
OGTL01000073	cMAG, current study	92446	c11	alpha_gamma	alpha_5	3	Gln,Leu,Tyr
OKSC01000115	cMAG, current study	92466	c11	alpha_gamma	alpha_5	3	Sup,Leu,Tyr	TTA		Y
OLPH01000160	cMAG, current study	92533	c11	alpha_gamma	alpha_5	3	Gln,Leu,Tyr
OJNL01000044	cMAG, current study	92556	c11	alpha_gamma	alpha_5	2	Gln,Leu
OGQI01000045	cMAG, current study	92805	c11	alpha_gamma	alpha_5	3	Gln,Leu,Tyr
OFMB01000041	cMAG, current study	92894	c11	alpha_gamma	alpha_2	#N/A				Y
OGCM01000239	cMAG, current study	92896	c11	alpha_gamma	gamma_2	#N/A
OGXT01000133	cMAG, current study	93114	c11	alpha_gamma	gamma_2	#N/A
OIYR01000021	cMAG, current study	93160	c11	alpha_gamma	alpha_9	1	Gln					JXQJ01000155.1	Bacteroidetes; Prevotella pectinovora
OIWP01000200	cMAG, current study	93251	c11	alpha_gamma	gamma_5	3	Gln,Thr,Leu					MNQF01000011.1	Bacteroidetes; Alistipes sp. 56_sp_Nov_56_25
OLGH01000138	cMAG, current study	93256	c11	alpha_gamma	gamma_5	3	Gln,Thr,Leu					MNQF01000011.1	Bacteroidetes; Alistipes sp. 56_sp_Nov_56_25
OLWC01000038	cMAG, current study	93375	c11	alpha_gamma	alpha_4	#N/A
OLXR01000035	cMAG, current study	93375	c11	alpha_gamma	alpha_4	#N/A
OLXS01000032	cMAG, current study	93375	c11	alpha_gamma	alpha_4	#N/A
OLPO01000071	cMAG, current study	93384	c11	alpha_gamma	alpha_2	#N/A
OOAT01000079	cMAG, current study	93464	c11	alpha_gamma	alpha_2	#N/A
OBJF01000120	cMAG, current study	93546	c11	alpha_gamma	alpha_3	#N/A
OLRB01000064	cMAG, current study	93684	c11	alpha_gamma	alpha_1	#N/A						KL544021.1	Bacteroidetes; Porphyromonas sp. 31_2
OLPO01000070	cMAG, current study	93686	c11	alpha_gamma	gamma_2	#N/A
UMIU01010253	cMAG, current study	93860	c11	alpha_gamma	alpha_2	#N/A
OLFT01000163	cMAG, current study	93924	c11	alpha_gamma	gamma_2	#N/A
OLNP01000086	cMAG, current study	93984	c11	alpha_gamma	gamma_2	#N/A
OIWM01000114	cMAG, current study	93990	c11	alpha_gamma	gamma_2	#N/A
OKUM01000038	cMAG, current study	94019	c11	alpha_gamma	alpha_1	#N/A						KL544021.1	Bacteroidetes; Porphyromonas sp. 31_2
OBJP01000075	cMAG, current study	94089	c11	alpha_gamma	alpha_2	#N/A
OLNY01000078	cMAG, current study	94184	c11	alpha_gamma	gamma_2	#N/A
OLRJ01000083	cMAG, current study	94231	c11	alpha_gamma	gamma_2	#N/A
OJQF01000018	cMAG, current study	94250	c11	alpha_gamma	alpha_1	#N/A						KL544021.1	Bacteroidetes; Porphyromonas sp. 31_2
OBAE01000105	cMAG, current study	94469	c11	alpha_gamma	gamma_2	#N/A
OKSB01000078	cMAG, current study	94481	c11	alpha_gamma	gamma_2	#N/A
OLFY01000196	cMAG, current study	94517	c11	alpha_gamma	gamma_2	#N/A
OGOO01000132	cMAG, current study	94620	c11	alpha_gamma	gamma_2	#N/A
OFMO01000072	cMAG, current study	94623	c11	alpha_gamma	alpha_1	#N/A						NAKL01000010.1	Bacteroidetes; Bacteroides vulgatus
OHBE01000089	cMAG, current study	94645	c11	alpha_gamma	gamma_2	#N/A
OATI01000137	cMAG, current study	94652	c11	alpha_gamma	gamma_2	#N/A
OJOV01000080	cMAG, current study	94856	c11	alpha_gamma	gamma_2	#N/A
OIZP01000035	cMAG, current study	94884	c11	alpha_gamma	alpha_9	1	Gln					JXQJ01000155.1	Bacteroidetes; Prevotella pectinovora
OLQL01000089	cMAG, current study	94892	c11	alpha_gamma	gamma_2	#N/A				Y
OJNQ01000029	cMAG, current study	95095	c11	alpha_gamma	alpha_4	#N/A
OGOL01000109	cMAG, current study	95100	c11	alpha_gamma	alpha_4	#N/A
OCHV01000094	cMAG, current study	95150	c11	alpha_gamma	gamma_2	#N/A
OCHL01000111	cMAG, current study	95151	c11	alpha_gamma	gamma_2	#N/A
OGPX01000026	cMAG, current study	95177	c11	alpha_gamma	alpha_1	#N/A						NAKL01000010.1	Bacteroidetes; Bacteroides vulgatus
OODN01000068	cMAG, current study	95186	c11	alpha_gamma	alpha_1	#N/A						NAKL01000010.1	Bacteroidetes; Bacteroides vulgatus
OLVT01000100	cMAG, current study	95281	c11	alpha_gamma	gamma_2	#N/A
OJPT01000035	cMAG, current study	95294	c11	alpha_gamma	gamma_2	#N/A
OJQL01000115	cMAG, current study	95327	c11	alpha_gamma	gamma_2	#N/A
OLQR01000043	cMAG, current study	95371	c11	alpha_gamma	alpha_1	#N/A						KL544021.1	Bacteroidetes; Porphyromonas sp. 31_2
OLFZ01000108	cMAG, current study	95393	c11	alpha_gamma	alpha_4	#N/A						QSOM01000001.1	Bacteroidetes; Bacteroides xylanisolvens
OLGO01000101	cMAG, current study	95395	c11	alpha_gamma	alpha_1	#N/A						KL544021.1	Bacteroidetes; Porphyromonas sp. 31_2
OLVO01000096	cMAG, current study	95402	c11	alpha_gamma	gamma_2	#N/A
OFSC01000046	cMAG, current study	95560	c11	alpha_gamma	alpha_1	#N/A						KL544021.1	Bacteroidetes; Porphyromonas sp. 31_2
PPYF01218884	cMAG, current study	95560	c11	alpha_gamma	alpha_4	#N/A						QSOM01000001.1	Bacteroidetes; Bacteroides xylanisolvens
OLOF01000050	cMAG, current study	95594	c11	alpha_gamma	alpha_1	#N/A						NAKL01000010.1	Bacteroidetes; Bacteroides vulgatus
OBAH01000076	cMAG, current study	95597	c11	alpha_gamma	alpha_9	1	Gln					QRIE01000034.1	Bacteroidetes; Prevotella copri
OBAI01000126	cMAG, current study	95597	c11	alpha_gamma	alpha_9	1	Gln					QRIE01000034.1	Bacteroidetes; Prevotella copri
OLND01000117	cMAG, current study	95684	c11	alpha_gamma	gamma_2	#N/A
QZMG01000076	cMAG, current study	95760	c11	alpha_gamma	alpha_4	#N/A						QSOM01000001.1	Bacteroidetes; Bacteroides xylanisolvens
OLSC01000143	cMAG, current study	95798	c11	alpha_gamma	alpha_4	#N/A
OBAG01000123	cMAG, current study	95880	c11	alpha_gamma	alpha_1	#N/A						NAKL01000010.1	Bacteroidetes; Bacteroides vulgatus
OLTF01000001	cMAG, current study	95938	c11	alpha_gamma	alpha_1	#N/A						NAKL01000010.1	Bacteroidetes; Bacteroides vulgatus
OMCC01000013	cMAG, current study	95985	c11	alpha_gamma	alpha_1	#N/A						NAKL01000010.1	Bacteroidetes; Bacteroides vulgatus
OMCD01000026	cMAG, current study	95985	c11	alpha_gamma	alpha_1	#N/A						NAKL01000010.1	Bacteroidetes; Bacteroides vulgatus
OHNO01000022	cMAG, current study	95994	c11	alpha_gamma	alpha_1	#N/A						KL544021.1	Bacteroidetes; Porphyromonas sp. 31_2
OHQM01000028	cMAG, current study	95995	c11	alpha_gamma	alpha_1	#N/A						KL544021.1	Bacteroidetes; Porphyromonas sp. 31_2
OKRV01000014	cMAG, current study	96017	c11	alpha_gamma	alpha_1	#N/A						NAKL01000010.1	Bacteroidetes; Bacteroides vulgatus
OBHU01000056	cMAG, current study	96018	c11	alpha_gamma	alpha_4	#N/A						QSOM01000001.1	Bacteroidetes; Bacteroides xylanisolvens
OJMP01000070	cMAG, current study	96019	c11	alpha_gamma	alpha_4	#N/A						QSOM01000001.1	Bacteroidetes; Bacteroides xylanisolvens
OBKI01000059	cMAG, current study	96075	c11	alpha_gamma	alpha_4	#N/A						QSOM01000001.1	Bacteroidetes; Bacteroides xylanisolvens
OWJC01000051	cMAG, current study	96106	c11	alpha_gamma	gamma_2	#N/A
OWIQ01000031	cMAG, current study	96108	c11	alpha_gamma	gamma_2	#N/A
OFRZ01000076	cMAG, current study	96155	c11	alpha_gamma	alpha_1	#N/A						NAKL01000010.1	Bacteroidetes; Bacteroides vulgatus
OLOZ01000098	cMAG, current study	96167	c11	alpha_gamma	alpha_9	1	Gln					QRIE01000034.1	Bacteroidetes; Prevotella copri
OLWZ01000040	cMAG, current study	96278	c11	alpha_gamma	alpha_1	#N/A						KL544021.1	Bacteroidetes; Porphyromonas sp. 31_2
OMFA01000001	cMAG, current study	96278	c11	alpha_gamma	alpha_1	#N/A						KL544021.1	Bacteroidetes; Porphyromonas sp. 31_2
OLNO01000079	cMAG, current study	96390	c11	alpha_gamma	gamma_2	#N/A
OLSO01000074	cMAG, current study	96574	c11	alpha_gamma	gamma_2	#N/A
OLRG01000090	cMAG, current study	96652	c11	alpha_gamma	alpha_1	#N/A						KL544021.1	Bacteroidetes; Porphyromonas sp. 31_2
OJRB01000021	cMAG, current study	96660	c11	alpha_gamma	alpha_1	#N/A						NAKL01000010.1	Bacteroidetes; Bacteroides vulgatus
OKUZ01000024	cMAG, current study	96662	c11	alpha_gamma	alpha_1	#N/A						NAKL01000010.1	Bacteroidetes; Bacteroides vulgatus
OJNH01000053	cMAG, current study	96667	c11	alpha_gamma	alpha_2	#N/A						KL544021.1	Bacteroidetes; Porphyromonas sp. 31_2
OFMP01000048	cMAG, current study	96709	c11	alpha_gamma	alpha_1	#N/A						NAKL01000010.1	Bacteroidetes; Bacteroides vulgatus
OFMQ01000047	cMAG, current study	96709	c11	alpha_gamma	alpha_1	#N/A						NAKL01000010.1	Bacteroidetes; Bacteroides vulgatus
OLZQ01000040	cMAG, current study	96746	c11	alpha_gamma	alpha_1	#N/A						KL544021.1	Bacteroidetes; Porphyromonas sp. 31_2
OLZR01000039	cMAG, current study	96746	c11	alpha_gamma	alpha_1	#N/A						KL544021.1	Bacteroidetes; Porphyromonas sp. 31_2
OLRW01000062	cMAG, current study	96763	c11	alpha_gamma	gamma_2	#N/A
OLOS01000113	cMAG, current study	96775	c11	alpha_gamma	alpha_1	#N/A						KL544021.1	Bacteroidetes; Porphyromonas sp. 31_2
OBWJ01000088	cMAG, current study	96828	c11	alpha_gamma	alpha_4	#N/A
OGTB01000055	cMAG, current study	96868	c11	alpha_gamma	alpha_4	#N/A				Y		QSOM01000001.1	Bacteroidetes; Bacteroides xylanisolvens
OODH01000049	cMAG, current study	96952	c11	alpha_gamma	alpha_1	#N/A						NAKL01000010.1	Bacteroidetes; Bacteroides vulgatus
OMAP01000009	cMAG, current study	97130	c11	alpha_gamma	alpha_1	#N/A						KL544021.1	Bacteroidetes; Porphyromonas sp. 31_2
OMAV01000008	cMAG, current study	97130	c11	alpha_gamma	alpha_1	#N/A						KL544021.1	Bacteroidetes; Porphyromonas sp. 31_2
OMCR01000009	cMAG, current study	97130	c11	alpha_gamma	alpha_1	#N/A						KL544021.1	Bacteroidetes; Porphyromonas sp. 31_2
OLYR01000006	cMAG, current study	97131	c11	alpha_gamma	alpha_1	#N/A						KL544021.1	Bacteroidetes; Porphyromonas sp. 31_2
OIWV01000054	cMAG, current study	97248	c11	alpha_gamma	alpha_1	#N/A						KL544021.1	Bacteroidetes; Porphyromonas sp. 31_2
OLSX01000045	cMAG, current study	97305	c11	alpha_gamma	alpha_1	#N/A						KL544021.1	Bacteroidetes; Porphyromonas sp. 31_2
OLXK01000100	cMAG, current study	97306	c11	alpha_gamma	alpha_9	1	Gln			Y		QRIE01000034.1	Bacteroidetes; Prevotella copri
OLPB01000029	cMAG, current study	97375	c11	alpha_gamma	alpha_4	#N/A
CYGL01000011	cMAG, current study	97402	c11	alpha_gamma	alpha_4	#N/A						QSOM01000001.1	Bacteroidetes; Bacteroides xylanisolvens
OBCT01000057	cMAG, current study	97415	c11	alpha_gamma	alpha_1	#N/A						KL544021.1	Bacteroidetes; Porphyromonas sp. 31_2
OBCU01000088	cMAG, current study	97415	c11	alpha_gamma	alpha_1	#N/A						KL544021.1	Bacteroidetes; Porphyromonas sp. 31_2
OJSI01000113	cMAG, current study	97415	c11	alpha_gamma	alpha_1	#N/A						KL544021.1	Bacteroidetes; Porphyromonas sp. 31_2
OCMC01000052	cMAG, current study	97422	c11	alpha_gamma	alpha_1	#N/A						KL544021.1	Bacteroidetes; Porphyromonas sp. 31_2
OJSM01000088	cMAG, current study	97426	c11	alpha_gamma	alpha_1	#N/A						KL544021.1	Bacteroidetes; Porphyromonas sp. 31_2
OJSN01000086	cMAG, current study	97426	c11	alpha_gamma	alpha_1	#N/A						KL544021.1	Bacteroidetes; Porphyromonas sp. 31_2
OLIY01000083	cMAG, current study	97426	c11	alpha_gamma	alpha_1	#N/A						KL544021.1	Bacteroidetes; Porphyromonas sp. 31_2
OCMA01000041	cMAG, current study	97427	c11	alpha_gamma	alpha_1	#N/A						KL544021.1	Bacteroidetes; Porphyromonas sp. 31_2
OBXW01000115	cMAG, current study	97443	c11	alpha_gamma	alpha_1	#N/A						NAKL01000010.1	Bacteroidetes; Bacteroides vulgatus
OIWL01000160	cMAG, current study	97460	c11	alpha_gamma	alpha_4	#N/A
OBAR01000155	cMAG, current study	97466	c11	alpha_gamma	alpha_4	#N/A						PYXG01000001.1	Bacteroidetes; Prevotella sp. oral taxon 376
OBXZ01000146	cMAG, current study	97479	c11	alpha_gamma	alpha_1	#N/A						NAKL01000010.1	Bacteroidetes; Bacteroides vulgatus
OGPN01000023	cMAG, current study	97522	c11	alpha_gamma	alpha_1	#N/A						KL544021.1	Bacteroidetes; Porphyromonas sp. 31_2
OGTL01000065	cMAG, current study	97526	c11	alpha_gamma	gamma_2	#N/A
OIFE01000101	cMAG, current study	97536	c11	alpha_gamma	alpha_4	#N/A
OLRW01000060	cMAG, current study	97576	c11	alpha_gamma	alpha_1	#N/A						KL544021.1	Bacteroidetes; Porphyromonas sp. 31_2
OGPZ01000054	cMAG, current study	97586	c11	alpha_gamma	alpha_1	#N/A						NAKL01000010.1	Bacteroidetes; Bacteroides vulgatus
OGSS01000127	cMAG, current study	97603	c11	alpha_gamma	alpha_1	#N/A						KL544021.1	Bacteroidetes; Porphyromonas sp. 31_2
OGZA01000036	cMAG, current study	97653	c11	alpha_gamma	alpha_1	#N/A						NAKL01000010.1	Bacteroidetes; Bacteroides vulgatus
OJML01000021	cMAG, current study	97694	c11	alpha_gamma	alpha_1	#N/A						NAKL01000010.1	Bacteroidetes; Bacteroides vulgatus
OFRY01000048	cMAG, current study	97708	c11	alpha_gamma	alpha_1	#N/A						NAKL01000010.1	Bacteroidetes; Bacteroides vulgatus
OGRD01000043	cMAG, current study	97803	c11	alpha_gamma	gamma_2	#N/A
OFLY01000041	cMAG, current study	97816	c11	alpha_gamma	alpha_1	#N/A						NAKL01000010.1	Bacteroidetes; Bacteroides vulgatus
OFMN01000076	cMAG, current study	97947	c11	alpha_gamma	alpha_1	#N/A						NAKL01000010.1	Bacteroidetes; Bacteroides vulgatus
OHAF01000067	cMAG, current study	97969	c11	alpha_gamma	alpha_1	#N/A						NAKL01000010.1	Bacteroidetes; Bacteroides vulgatus
OKSA01000050	cMAG, current study	97969	c11	alpha_gamma	alpha_1	#N/A						NAKL01000010.1	Bacteroidetes; Bacteroides vulgatus
OATT01000100	cMAG, current study	98043	c11	alpha_gamma	alpha_1	#N/A						KL544021.1	Bacteroidetes; Porphyromonas sp. 31_2
OGRO01000082	cMAG, current study	98068	c11	alpha_gamma	alpha_9	1	Gln					QRIE01000034.1	Bacteroidetes; Prevotella copri
OLWB01000065	cMAG, current study	98114	c11	alpha_gamma	alpha_1	#N/A						NAKL01000010.1	Bacteroidetes; Bacteroides vulgatus
OFME01000049	cMAG, current study	98212	c11	alpha_gamma	alpha_1	#N/A						NAKL01000010.1	Bacteroidetes; Bacteroides vulgatus
OODS01000049	cMAG, current study	98252	c11	alpha_gamma	alpha_1	#N/A						NAKL01000010.1	Bacteroidetes; Bacteroides vulgatus
OGRG01000096	cMAG, current study	98273	c11	alpha_gamma	alpha_1	#N/A						KL544021.1	Bacteroidetes; Porphyromonas sp. 31_2
OGQQ01000082	cMAG, current study	98276	c11	alpha_gamma	alpha_1	#N/A						NAKL01000010.1	Bacteroidetes; Bacteroides vulgatus
OHKT01000036	cMAG, current study	98380	c11	alpha_gamma	alpha_1	#N/A						NAKL01000010.1	Bacteroidetes; Bacteroides vulgatus
OHLM01000037	cMAG, current study	98380	c11	alpha_gamma	alpha_1	#N/A						NAKL01000010.1	Bacteroidetes; Bacteroides vulgatus
OHPM01000044	cMAG, current study	98382	c11	alpha_gamma	alpha_1	#N/A						NAKL01000010.1	Bacteroidetes; Bacteroides vulgatus
OBVI01000054	cMAG, current study	98442	c11	alpha_gamma	alpha_1	#N/A						NAKL01000010.1	Bacteroidetes; Bacteroides vulgatus
OBCV01000014	cMAG, current study	98493	c11	alpha_gamma	alpha_1	#N/A						NAKL01000010.1	Bacteroidetes; Bacteroides vulgatus
OCHF01000050	cMAG, current study	98572	c11	alpha_gamma	alpha_1	#N/A						NAKL01000010.1	Bacteroidetes; Bacteroides vulgatus
OCPZ01000057	cMAG, current study	98572	c11	alpha_gamma	alpha_1	#N/A						NAKL01000010.1	Bacteroidetes; Bacteroides vulgatus
OCHG01000105	cMAG, current study	98596	c11	alpha_gamma	alpha_1	#N/A						NAKL01000010.1	Bacteroidetes; Bacteroides vulgatus
OHAT01000070	cMAG, current study	98602	c11	alpha_gamma	alpha_1	#N/A						NAKL01000010.1	Bacteroidetes; Bacteroides vulgatus
OCRP01000110	cMAG, current study	98621	c11	alpha_gamma	alpha_1	#N/A						NAKL01000010.1	Bacteroidetes; Bacteroides vulgatus
OKRW01000064	cMAG, current study	98660	c11	alpha_gamma	alpha_1	#N/A						NAKL01000010.1	Bacteroidetes; Bacteroides vulgatus
OOAW01000092	cMAG, current study	98860	c11	alpha_gamma	alpha_1	#N/A						NAKL01000010.1	Bacteroidetes; Bacteroides vulgatus
OAWB01000083	cMAG, current study	98931	c11	alpha_gamma	alpha_1	#N/A						NAKL01000010.1	Bacteroidetes; Bacteroides vulgatus
OJNH01000048	cMAG, current study	99101	c11	alpha_gamma	alpha_1	#N/A						NAKL01000010.1	Bacteroidetes; Bacteroides vulgatus
OAVV01000098	cMAG, current study	99129	c11	alpha_gamma	alpha_1	#N/A						NAKL01000010.1	Bacteroidetes; Bacteroides vulgatus
OODC01000039	cMAG, current study	99242	c11	alpha_gamma	alpha_1	#N/A						NAKL01000010.1	Bacteroidetes; Bacteroides vulgatus
OLGJ01000028	cMAG, current study	99691	c11	alpha_gamma	alpha_1	#N/A						PFFI01000055.1	Bacteroidetes; Flavobacteriaceae bacterium CG17_big_fil_post_rev_8_21_14_2_50_33_15
OLVR01000187	cMAG, current study	91285	c11	beta	beta_1	15	Arg,Glu,Pro,Ala,Val,Asn,Trp,Ile,Met,Ile,Lys,Leu,Thr,Gly,Gly
OGPM01000085	cMAG, current study	91342	c11	beta	beta_1	18	Gln,Arg,Val,Asn,Trp,Met,His,Cys,Lys,Phe,Leu,Leu,Leu,Thr,Gly,fMet,Arg,Arg					NMPZ01000008.1	Bacteroidetes; Prevotella copri
OBVO01000052	cMAG, current study	92669	c11	beta	beta_9	1	Arg
OGRO01000090	cMAG, current study	92669	c11	beta	beta_9	1	Arg
OGRG01000107	cMAG, current study	92671	c11	beta	beta_9	1	Arg
OJPC01000037	cMAG, current study	92837	c11	beta	beta_1	14	Arg,Gln,Arg,Pro,Val,Asn,Trp,Ile,Met,Ile,Lys,Phe,Leu,Gly
OKXB01000124	cMAG, current study	92866	c11	beta	beta_9	1	Arg			Y		NZ_LT906459.1	Bacteroidetes; Odoribacter splanchnicus
OLQE01000062	cMAG, current study	93036	c11	beta	beta_9	1	Arg
OQWI01000009	cMAG, current study	93760	c11	beta	beta_1	23	Gln,Arg,Glu,Glu,Asp,Pro,Val,Asn,Trp,Ile,Met,His,Ile,Cys,Lys,Leu,Leu,Thr,Gly,Met,Arg,Met,Arg					NMPZ01000008.1	Bacteroidetes; Prevotella copri
OJNZ01000055	cMAG, current study	94264	c11	beta	beta_11	1	Arg			Y
OJOA01000027	cMAG, current study	94266	c11	beta	beta_11	1	Arg
OHDZ01000027	cMAG, current study	94679	c11	beta	beta_9	1	Arg
OHKD01000031	cMAG, current study	94681	c11	beta	beta_9	1	Arg
OIWS01000145	cMAG, current study	94690	c11	beta	beta_1	12	Arg,Val,Asn,Trp,Ile,Met,Ile,Lys,Leu,Thr,Gly,Gly
OHBM01000040	cMAG, current study	94835	c11	beta	beta_1	10	Arg,Arg,Glu,Asp,Pro,Val,Leu,Undet,Gly,Gly
OGQX01000099	cMAG, current study	94975	c11	beta	beta_1	16	Gln,Arg,Glu,Asp,Pro,Val,Asn,Trp,Ile,Met,Ile,Lys,Leu,Thr,Gly,Arg
OIWT01000163	cMAG, current study	95029	c11	beta	beta_1	15	Arg,Glu,Asp,Pro,Val,Asn,Trp,Ile,Met,Ile,Lys,Leu,Thr,Gly,Arg
OIWS01000142	cMAG, current study	95459	c11	beta	beta_5	9	Gln,Arg,Ala,Met,Asn,Ile,Lys,Thr,Leu					NZ_CP025931.1	Bacteroidetes; Porphyromonas gingivalis
OLRZ01000056	cMAG, current study	96106	c11	beta	beta_10	3	Leu,Arg,Arg			Y		KI258981.1	Bacteroidetes; Porphyromonas gingivalis F0568
OCLL01000003	cMAG, current study	96486	c11	beta	beta_14	16	Glu,Asp,Ala,Asn,Leu,Thr,fMet,Ile,Arg,Arg,Ile,Trp,Gly,Leu,Ile,Met			Y
OFRY01000050	cMAG, current study	96513	c11, some reassignment	beta	beta_15	8	Sup,Arg,Asn,Lys,Leu,Thr,Gly,Ile	CTA		Y		NC_015571.1	Bacteroidetes; Porphyromonas gingivalis TDC60
OFMP01000047	cMAG, current study	96757	c11	beta	beta_1	16	Arg,Gln,Arg,Pro,Val,Asn,Trp,Ile,Met,His,Ile,Lys,Leu,Thr,Gly,Gly
OFMQ01000046	cMAG, current study	96759	c11	beta	beta_1	16	Arg,Gln,Arg,Pro,Val,Asn,Trp,Ile,Met,His,Ile,Lys,Leu,Thr,Gly,Gly
OIXG01000120	cMAG, current study	97319	c11	beta	beta_1	15	Gln,Arg,Asp,Pro,Val,Asn,Trp,Ile,Met,Ile,Lys,Leu,Thr,Gly,Gly
OBAE01000091	cMAG, current study	97690	c11	beta	beta_4	8	Arg,Ser,Leu,Cys,Leu,Thr,Gln,Asn
OBAG01000118	cMAG, current study	97690	c11	beta	beta_4	8	Gln,Asn,Cys,Leu,Thr,Arg,Ser,Leu
OBAM01000118	cMAG, current study	97690	c11	beta	beta_4	8	Arg,Ser,Leu,Gln,Asn,Cys,Leu,Thr			Y
OMBQ01000121	cMAG, current study	98054	c11	beta	beta_6	16	Gln,Arg,Glu,Asp,Pro,Val,Asn,Trp,Phe,Leu,Leu,Thr,Gly,Gly,Leu,Arg					QSOM01000001.1	Bacteroidetes; Bacteroides xylanisolvens
OMFN01000044	cMAG, current study	98061	c11	beta	beta_4	7	Gln,Asn,Cys,Leu,Thr,Arg,Ser
OJPA01000036	cMAG, current study	98415	c11	beta	beta_1	16	Arg,Glu,Asp,Pro,Val,Asn,Trp,Ile,Met,Ile,Lys,Leu,Thr,Gly,Gly,Arg					NC_015958.1	Firmicutes; Thermoanaerobacter wiegelii Rt8.B1
OGCO01000213	cMAG, current study	98476	c11	beta	beta_1	17	Arg,Gln,Arg,Glu,Asp,Pro,Val,Asn,Trp,Ile,Met,Ile,Lys,Leu,Thr,Gly,Gly
OGOJ01000065	cMAG, current study	98499	c11	beta	beta_7	7	Asn,Gln,Ile,Pro,Leu,Arg,Leu
OHUS01000015	cMAG, current study	98541	c11	beta	beta_5	8	Gln,Arg,Ala,Met,Asn,Ile,Lys,Leu			Y		NZ_CP025931.1	Bacteroidetes; Porphyromonas gingivalis
OHXA01000011	cMAG, current study	98541	c11	beta	beta_5	9	Gln,Arg,Ala,Met,Asn,Ile,Lys,Thr,Leu					NZ_CP025931.1	Bacteroidetes; Porphyromonas gingivalis
OHZZ01000018	cMAG, current study	98541	c11	beta	beta_5	8	Gln,Arg,Ala,Met,Asn,Ile,Lys,Leu					NZ_CP025931.1	Bacteroidetes; Porphyromonas gingivalis
OIAM01000024	cMAG, current study	98541	c11	beta	beta_5	8	Gln,Arg,Ala,Met,Asn,Ile,Lys,Leu					NZ_CP025931.1	Bacteroidetes; Porphyromonas gingivalis
OLSD01000074	cMAG, current study	98558	c11	beta	beta_12	17	Gln,Glu,Asp,Pro,Ala,Asn,Trp,His,Phe,Leu,Thr,Met,Undet,Arg,Ile,His,Met			Y
OGWZ01000097	cMAG, current study	98686	c11	beta	beta_7	6	Ile,Pro,Thr,Arg,Leu,Asn
OLPO01000063	cMAG, current study	99010	c11	beta	beta_3	22	Gln,Arg,Glu,Asp,Ser,Ser,Pro,Ala,Val,Asn,Trp,Met,His,Ile,Lys,Lys,Tyr,Leu,Leu,Gly,Undet,Arg					NQMG01000038.1	Bacteroidetes; Bacteroides sp. KFT8
PPYF01195288	cMAG, current study	99064	c11	beta	beta_3	3	Tyr,Met,Undet			Y
OIEC01000013	cMAG, current study	99390	c11	beta	beta_5	9	Gln,Arg,Ala,Met,Asn,Ile,Lys,Thr,Leu					NZ_CP025931.1	Bacteroidetes; Porphyromonas gingivalis
OKVP01000002	cMAG, current study	99390	c11	beta	beta_5	9	Gln,Arg,Ala,Met,Asn,Ile,Lys,Thr,Leu					NZ_CP025931.1	Bacteroidetes; Porphyromonas gingivalis
OODJ01000103	cMAG, current study	99526	c11	beta	beta_7	6	Ile,Pro,Arg,Leu,Asn,Gln
OGWS01000068	cMAG, current study	99632	c11	beta	beta_2	24	Gln,Arg,Glu,Asp,Ser,Pro,Val,Asn,Trp,Met,Ile,Cys,Lys,Lys,Phe,Leu,Leu,Gly,Met,Undet,Arg,Arg,Undet,Pro					WFMB01000042.1	Bacteroidetes; Bacteroidales bacterium
OGYN01000044	cMAG, current study	99964	c11	beta	beta_7	7	Asn,Gln,Ile,Pro,Thr,Arg,Leu
OQVN01000003	cMAG, current study	100061	c11	beta	beta_5	8	Glu,Arg,Ala,Met,Asn,Ile,Lys,Leu					NZ_CP025931.1	Bacteroidetes; Porphyromonas gingivalis
OLSE01000140	cMAG, current study	100102	c11	beta	beta_2	25	Gln,Glu,Asp,Ser,Pro,Ala,Val,Asn,Trp,Met,His,Ile,Cys,Lys,Lys,Phe,Leu,Leu,Thr,Gly,Gly,fMet,His,Arg,Undet					WFMB01000042.1	Bacteroidetes; Bacteroidales bacterium
OGZO01000002	cMAG, current study	100478	c11	beta	beta_7	6	Asn,Gln,Ile,Pro,Arg,Leu			Y
OCLB01000002	cMAG, current study	100749	c11	beta	beta_5	8	Glu,Arg,Ala,Met,Asn,Ile,Lys,Leu					NZ_CP025931.1	Bacteroidetes; Porphyromonas gingivalis
OGWR01000031	cMAG, current study	101374	c11	beta	beta_2	15	Gln,Glu,Ile,Lys,Lys,Tyr,Phe,Leu,Leu,Thr,Gly,fMet,Undet,Arg,Undet					WFMB01000042.1	Bacteroidetes; Bacteroidales bacterium
OIXH01000107	cMAG, current study	101624	c11	beta	beta_2	14	Undet,Arg,Arg,Gln,Glu,Ser,Pro,Ala,Val,Leu,Thr,Gly,Gly,fMet					WFMB01000042.1	Bacteroidetes; Bacteroidales bacterium
OGYD01000027	cMAG, current study	101647	c11	beta	beta_7	5	Ile,Pro,Arg,Leu,Asn
OJQL01000090	cMAG, current study	104366	c11	beta	beta_8	7	Asn,Ile,Ile,Arg,Leu,Gln,Thr			Y
OJRA01000016	cMAG, current study	104734	c11	beta	beta_6	22	Leu,Arg,Lys,Thr,Arg,Glu,Asp,Ser,Pro,Val,Asn,Trp,Ile,Cys,Lys,Lys,Tyr,Leu,Leu,Thr,Gly,Gly					QSOM01000001.1	Bacteroidetes; Bacteroides xylanisolvens
OJOM01000034	cMAG, current study	104737	c11	beta	beta_6	21	Leu,Arg,Lys,Thr,Arg,Glu,Asp,Ser,Pro,Val,Trp,Ile,Cys,Lys,Lys,Tyr,Leu,Leu,Thr,Gly,Gly			Y		QSOM01000001.1	Bacteroidetes; Bacteroides xylanisolvens
OKTS01000039	cMAG, current study	106313	c11	beta	beta_6	24	Leu,Arg,Undet,Thr,Arg,Glu,Asp,Pro,Val,Asn,Trp,Ile,His,Ile,Cys,Lys,Lys,Tyr,Phe,Leu,Leu,Thr,Gly,Gly					QSOM01000001.1	Bacteroidetes; Bacteroides xylanisolvens
OIYV01000031	cMAG, current study	111005	c11	beta	beta_13	2	Arg,Arg
OIXH01000142	cMAG, current study	91664	c11	delta	delta_12	1	Ile			Y
QWCY01000236	cMAG, current study	95693	c11	delta	delta_10	1	Undet					QRKZ01000004.1	Bacteroidetes; Parabacteroides merdae
OMBQ01000128	cMAG, current study	96363	c11	delta	delta_11	2	Undet,Val					LBCF01000007.1	Bacteroidetes; Bacteroides sp. UNK.MGS-14
OGOQ01000098	cMAG, current study	96818	c11	delta	delta_11	1	Undet					QTLP01000002.1	Bacteroidetes; Parabacteroides sp. AF39-10AC
OGTB01000054	cMAG, current study	96930	c11	delta	delta_11	#N/A						QTLP01000002.1	Bacteroidetes; Parabacteroides sp. AF39-10AC
QWCY01000259	cMAG, current study	97874	c11	delta	delta_11	1	Undet					QTLP01000002.1	Bacteroidetes; Parabacteroides sp. AF39-10AC
OJSE01000155	cMAG, current study	97925	c11	delta	delta_11	1	Undet					QTLP01000002.1	Bacteroidetes; Parabacteroides sp. AF39-10AC
OLWB01000066	cMAG, current study	97938	c11	delta	delta_11	2	Undet,Val					QRKZ01000004.1	Bacteroidetes; Parabacteroides merdae
OJMH01000169	cMAG, current study	97982	c11	delta	delta_11	1	Undet					QTLP01000002.1	Bacteroidetes; Parabacteroides sp. AF39-10AC
OLGN01000078	cMAG, current study	98420	c11	delta	delta_11	1	Undet					QTLP01000002.1	Bacteroidetes; Parabacteroides sp. AF39-10AC
OGYC01000074	cMAG, current study	98568	c11	delta	delta_11	1	Undet					DNWL01000110.1	Bacteroidetes; Parabacteroides distasonis
OLPS01000138	cMAG, current study	98626	c11	delta	delta_11	1	Undet					QTLP01000002.1	Bacteroidetes; Parabacteroides sp. AF39-10AC
OLWC01000027	cMAG, current study	98842	c11	delta	delta_11	1	Undet					QTLP01000002.1	Bacteroidetes; Parabacteroides sp. AF39-10AC
OLXS01000029	cMAG, current study	98842	c11	delta	delta_11	1	Undet					QTLP01000002.1	Bacteroidetes; Parabacteroides sp. AF39-10AC
OLXT01000028	cMAG, current study	98842	c11	delta	delta_11	1	Undet					QTLP01000002.1	Bacteroidetes; Parabacteroides sp. AF39-10AC
OGXI01000029	cMAG, current study	98918	c11	delta	delta_9	2	Undet,Undet			Y		QTLP01000002.1	Bacteroidetes; Parabacteroides sp. AF39-10AC
OAUH01000043	cMAG, current study	99215	c11	delta	delta_11	1	Undet					QTLP01000002.1	Bacteroidetes; Parabacteroides sp. AF39-10AC
OICB01000025	cMAG, current study	99282	c11	delta	delta_11	1	Undet					QTLP01000002.1	Bacteroidetes; Parabacteroides sp. AF39-10AC
OICT01000024	cMAG, current study	99282	c11	delta	delta_11	1	Undet					QTLP01000002.1	Bacteroidetes; Parabacteroides sp. AF39-10AC
OIDD01000026	cMAG, current study	99282	c11	delta	delta_11	1	Undet					QTLP01000002.1	Bacteroidetes; Parabacteroides sp. AF39-10AC
OLOB01000056	cMAG, current study	99592	c11	delta	delta_11	1	Undet					QTLP01000002.1	Bacteroidetes; Parabacteroides sp. AF39-10AC
OBZD01000096	cMAG, current study	99648	c11	delta	delta_11	1	Undet					QTLP01000002.1	Bacteroidetes; Parabacteroides sp. AF39-10AC
OLPO01000062	cMAG, current study	99744	c11	delta	delta_11	2	Lys,Val					NAMV01000008.1	Bacteroidetes; Parabacteroides merdae
OBJQ01000077	cMAG, current study	99770	c11	delta	delta_11	1	Undet					QTLP01000002.1	Bacteroidetes; Parabacteroides sp. AF39-10AC
OGXX01000055	cMAG, current study	99781	c11	delta	delta_9	2	Undet,Undet					QTLP01000002.1	Bacteroidetes; Parabacteroides sp. AF39-10AC
OHUR01000026	cMAG, current study	99800	c11	delta	delta_11	#N/A						QTLP01000002.1	Bacteroidetes; Parabacteroides sp. AF39-10AC
OHXM01000017	cMAG, current study	99800	c11	delta	delta_11	#N/A						QTLP01000002.1	Bacteroidetes; Parabacteroides sp. AF39-10AC
OHYH01000026	cMAG, current study	99800	c11	delta	delta_11	#N/A						QTLP01000002.1	Bacteroidetes; Parabacteroides sp. AF39-10AC
OKVA01000013	cMAG, current study	99800	c11	delta	delta_11	#N/A						QTLP01000002.1	Bacteroidetes; Parabacteroides sp. AF39-10AC
OGUN01000050	cMAG, current study	99857	c11	delta	delta_11	1	Undet					QTLP01000002.1	Bacteroidetes; Parabacteroides sp. AF39-10AC
OBZF01000078	cMAG, current study	99910	c11	delta	delta_11	1	Undet					QTLP01000002.1	Bacteroidetes; Parabacteroides sp. AF39-10AC
OLNE01000087	cMAG, current study	100001	c11	delta	delta_11	2	Undet,Val					QROL01000009.1	Bacteroidetes; Parabacteroides merdae
OLNW01000116	cMAG, current study	100078	c11	delta	delta_11	2	Undet,Val					QRKZ01000004.1	Bacteroidetes; Parabacteroides merdae
OLQG01000044	cMAG, current study	100294	c11	delta	delta_10	1	Undet					QROL01000009.1	Bacteroidetes; Parabacteroides merdae
OGZA01000030	cMAG, current study	100355	c11	delta	delta_11	1	Undet					QTLP01000002.1	Bacteroidetes; Parabacteroides sp. AF39-10AC
OJQH01000019	cMAG, current study	100472	c11	delta	delta_11	1	Val					QRKZ01000004.1	Bacteroidetes; Parabacteroides merdae
OKRW01000057	cMAG, current study	100673	c11	delta	delta_11	1	Undet			Y		QTLP01000002.1	Bacteroidetes; Parabacteroides sp. AF39-10AC
OLOZ01000092	cMAG, current study	100829	c11	delta	delta_9	2	Undet,Undet					QTLP01000002.1	Bacteroidetes; Parabacteroides sp. AF39-10AC
OLGF01000091	cMAG, current study	101133	c11	delta	delta_9	2	Undet,Undet					QTLP01000002.1	Bacteroidetes; Parabacteroides sp. AF39-10AC
OHAD01000101	cMAG, current study	101167	c11	delta	delta_11	1	Undet					QTLP01000002.1	Bacteroidetes; Parabacteroides sp. AF39-10AC
OFMV01000048	cMAG, current study	101229	c11	delta	delta_10	1	Undet			Y		QRPL01000003.1	Bacteroidetes; Parabacteroides merdae
OLQL01000074	cMAG, current study	101339	c11	delta	delta_11	1	Undet					QTLP01000002.1	Bacteroidetes; Parabacteroides sp. AF39-10AC
OLRV01000041	cMAG, current study	101794	c11	delta	delta_11	#N/A						QTLP01000002.1	Bacteroidetes; Parabacteroides sp. AF39-10AC
OGRK01000094	cMAG, current study	101806	c11	delta	delta_11	1	Undet					QTLP01000002.1	Bacteroidetes; Parabacteroides sp. AF39-10AC
OLOK01000029	cMAG, current study	101899	c11	delta	delta_10	1	Undet					QRPL01000003.1	Bacteroidetes; Parabacteroides merdae
OLPB01000025	cMAG, current study	102290	c11	delta	delta_10	1	Undet					QRPL01000003.1	Bacteroidetes; Parabacteroides merdae
OCPX01000081	cMAG, current study	102326	c11	delta	delta_11	#N/A						QTLP01000002.1	Bacteroidetes; Parabacteroides sp. AF39-10AC
OLRA01000126	cMAG, current study	102784	c11	delta	delta_11	2	Asn,Val					QRKZ01000004.1	Bacteroidetes; Parabacteroides merdae
QWBY01000010	cMAG, current study	145424	c11	zeta	zeta_7	14	Glu,Ile,Ala,Thr,Leu,Asp,Asn,Gln,Glu,Ile,Pro,Asn,Ala,Arg			Y		BLKP01000009.1	Firmicutes; Streptococcus canis
OMAV01000002	cMAG, current study	163385	c11	zeta	zeta_10	7	Leu,Met,Undet,Arg,fMet,Asn,Glu			Y
OCHL01000028	cMAG, current study	176654	c11	zeta	zeta_9	22	Sup,Ile,Cys,Lys,Asn,Ser,Arg,His,Phe,Glu,Glu,Asp,Thr,Gln,Met,Leu,Met,Leu,Arg,Undet,Tyr,Gly	CTA		Y		FKDK01000003.1	Proteobacteria; Enterobacter roggenkampii	Enterobacteriaceae?
OLNL01000026	cMAG, current study	177987	c11	zeta	zeta_1	21	Arg,Leu,Phe,Pro,Tyr,Trp,Gly,Met,Ile,Cys,Lys,Asn,Ala,His,Ser,Glu,Thr,Met,Leu,Ser,Arg					NQMG01000012.1	Bacteroidetes; Bacteroides sp. KFT8
OLRX01000007	cMAG, current study	178485	c11	zeta	zeta_9	25	Arg,Undet,Tyr,Gly,Sup,fMet,Ile,Pro,Cys,Lys,Asn,Trp,Ser,His,Phe,Ser,Glu,Glu,Asp,Thr,Gln,Ile2,Leu,Arg,Arg	CTA				FKDK01000003.1	Proteobacteria; Enterobacter roggenkampii	Enterobacteriaceae?
OKWR01000042	cMAG, current study	180484	c11	zeta	zeta_16	27	Leu,Asp,Cys,Thr,Tyr,Pro,Ile,Thr,Lys,Gln,Ile2,Pro,Ser,Arg,Trp,Ile,Ala,Asn,Gly,Met,Phe,Lys,Val,His,Ser,Glu,Leu			Y
OWII01000011	cMAG, current study	182061	c11	zeta	zeta_9	27	Undet,Undet,Tyr,Gly,Sup,fMet,Ile,Pro,Cys,Asn,Trp,Ser,Arg,Ala,His,Phe,Ser,Glu,Glu,Asp,Thr,Gln,Leu,Met,Leu,Arg,Arg	CTA		Y		QSOM01000001.1	Bacteroidetes; Bacteroides xylanisolvens
OAWA01000024	cMAG, current study	182527	c11	zeta	zeta_9	28	Arg,Arg,Arg,Undet,Tyr,Gly,Sup,Ile,Pro,Cys,Lys,Asn,Trp,Ser,Arg,Ala,His,Phe,Ser,Glu,Glu,Asp,Thr,Gln,Ile2,Leu,Met,Leu	CTA		Y		QSOM01000001.1	Bacteroidetes; Bacteroides xylanisolvens
OLSP01000004	cMAG, current study	182542	c11	zeta	zeta_8	29	Lys,Ile,Tyr,Gly,Gly,Asp,fMet,Undet,Ile,Val,Asn,Pro,Ala,Cys,Lys,Ser,Arg,Phe,Ser,Glu,Glu,Gln,Ile2,Leu,Met,Leu,Lys,Arg,Arg			Y		JPOS01000081.1	Bacteroidetes; Phaeodactylibacter xiamenensis
OKVF01000023	cMAG, current study	183308	c11	zeta	zeta_9	27	Arg,Undet,Tyr,Gly,Sup,Ile,Pro,Cys,Lys,Asn,Trp,Ser,Arg,Ala,His,Phe,Ser,Glu,Glu,Asp,Thr,Gln,Ile2,Leu,Leu,Arg,Arg	CTA				QSOM01000001.1	Bacteroidetes; Bacteroides xylanisolvens
OJPU01000022	cMAG, current study	184421	c11	zeta	zeta_9	27	Met,Leu,Arg,Arg,Undet,Tyr,Gly,Sup,fMet,Ile,Pro,Cys,Lys,Asn,Trp,Ser,Arg,Ala,His,Phe,Ser,Glu,Glu,Asp,Thr,Gln,Leu	CTA		Y		QSOM01000001.1	Bacteroidetes; Bacteroides xylanisolvens
OJOE01000015	cMAG, current study	185127	c11	zeta	zeta_8	28	Glu,Undet,Tyr,Gly,Undet,fMet,Undet,Ile,Val,Asn,Pro,Ala,Cys,Lys,Ser,Arg,Phe,Glu,Glu,Asp,Thr,Gln,Ile2,Leu,Met,Leu,Lys,Arg					QSPP01000071.1	Bacteroidetes; Bacteroides vulgatus
OLOE01000004	cMAG, current study	185268	c11	zeta	zeta_1	21	Arg,Leu,Phe,Pro,Tyr,Trp,Gly,Met,Ile,Cys,Lys,Asn,Ala,His,Ser,Glu,Asp,Thr,Ile2,Leu,Ser			Y		QSOM01000001.1	Bacteroidetes; Bacteroides xylanisolvens
OHFX01000006	cMAG, current study	185678	c11	zeta	zeta_1	20	Arg,Leu,Phe,Pro,Tyr,Trp,Gly,Met,Ile,Cys,Lys,Asn,Ala,His,Ser,Glu,Thr,Ile2,Leu,Arg					NQMG01000012.1	Bacteroidetes; Bacteroides sp. KFT8
OGOT01000012	cMAG, current study	186167	c11	zeta	zeta_8	21	Glu,Undet,Tyr,Gly,Asn,Pro,Ala,Cys,Lys,Ser,Arg,His,Phe,Thr,Gln,Ile2,Leu,Met,Leu,Lys,Arg			Y
OGTB01000008	cMAG, current study	186370	c11	zeta	zeta_9	27	Arg,Undet,Tyr,Gly,Sup,fMet,Ile,Pro,Cys,Asn,Trp,Ser,Arg,His,Phe,Ser,Glu,Glu,Asp,Thr,Gln,Ile2,Leu,Met,Leu,Arg,Arg	CTA				QSOM01000001.1	Bacteroidetes; Bacteroides xylanisolvens
OJOH01000017	cMAG, current study	187862	c11	zeta	zeta_8	34	Lys,Undet,Tyr,Gly,Gly,Ala,Asp,fMet,fMet,Ile,Val,Asn,Asn,Trp,Pro,Ala,Cys,Lys,Ser,Arg,His,Phe,Glu,Glu,Thr,Gln,Ile2,Met,Leu,Met,Leu,Lys,Arg,Arg			Y
QWBY01000007	cMAG, current study	188431	c11	zeta	zeta_8	33	Lys,Undet,Tyr,Gly,Gly,Ala,Asp,fMet,fMet,Ile,Val,Asn,Trp,Pro,Ala,Cys,Lys,Ser,Arg,His,Phe,Glu,Glu,Asp,Thr,Gln,Ile2,Leu,Met,Leu,Lys,Arg,Arg
OMBT01000004	cMAG, current study	188485	c11	zeta	zeta_8	30	Ser,Arg,His,Ser,Glu,Glu,Asp,Thr,Gln,Ile2,Leu,Met,Leu,Lys,Arg,Arg,Lys,Tyr,Gly,Gly,Asp,fMet,fMet,Ile,Val,Asn,Pro,Ala,Cys,Lys
OMEJ01000024	cMAG, current study	188485	c11	zeta	zeta_8	29	Lys,Tyr,Gly,Gly,Asp,fMet,fMet,Ile,Val,Asn,Pro,Ala,Cys,Lys,Ser,Arg,Ser,Glu,Glu,Asp,Thr,Gln,Ile2,Leu,Met,Leu,Lys,Arg,Arg
OMEW01000010	cMAG, current study	189001	c11	zeta	zeta_8	33	Lys,Undet,Tyr,Gly,Gly,Ala,Asp,fMet,fMet,Ile,Val,Asn,Asn,Trp,Pro,Ala,Cys,Lys,Ser,Arg,His,Phe,Glu,Glu,Thr,Gln,Ile2,Leu,Met,Leu,Lys,Arg,Arg
OFPS01000054	cMAG, current study	144391	c11	epsilon		4	fMet,Cys,Met,Arg					JNHQ01000032.1	Bacteroidetes; Parabacteroides distasonis str. 3999B T(B) 6
OICR01000007	cMAG, current study	146329	c11	epsilon		2	Cys,Arg					NZ_CP022754.1	Bacteroidetes; Parabacteroides sp. CT06
OMGY01000027	cMAG, current study	147101	c11	epsilon		6	Thr,Lys,Ile2,Gln,Arg,Cys					QRKZ01000004.1	Bacteroidetes; Parabacteroides merdae
OFLY01000012	cMAG, current study	147368	c11	epsilon		4	Ile2,Gln,Arg,Cys					QRKZ01000004.1	Bacteroidetes; Parabacteroides merdae
OLJW01000056	cMAG, current study	148853	c11	epsilon		5	Gln,Arg,Cys,Thr,Lys					QRQP01000013.1	Bacteroidetes; Parabacteroides merdae
OJUG01000072	cMAG, current study	148883	c11	epsilon		5	Gln,Arg,Cys,Thr,Lys					QRQP01000013.1	Bacteroidetes; Parabacteroides merdae
OJSE01000052	cMAG, current study	148953	c11	epsilon		5	Gln,Arg,Cys,Thr,Lys					QRQP01000013.1	Bacteroidetes; Parabacteroides merdae
OHXK01000005	cMAG, current study	149835	c11	epsilon		4	Ile2,Arg,fMet,Cys					NZ_CP022754.1	Bacteroidetes; Parabacteroides sp. CT06
OGZF01000025	cMAG, current study	150604	c11	epsilon		4	Ile2,Gln,Arg,Cys					QRPL01000003.1	Bacteroidetes; Parabacteroides merdae
OHBE01000017	cMAG, current study	150646	c11	epsilon		4	fMet,Cys,Met,Arg					NZ_CP022754.1	Bacteroidetes; Parabacteroides sp. CT06
OMDY01000016	cMAG, current study	151112	c11	epsilon		2	Cys,Arg					NZ_CP022754.1	Bacteroidetes; Parabacteroides sp. CT06
OLZO01000021	cMAG, current study	151133	c11	epsilon		2	Cys,Arg					NZ_CP022754.1	Bacteroidetes; Parabacteroides sp. CT06
OIWQ01000029	cMAG, current study	151719	c11	epsilon		6	Ile2,Gln,Arg,Cys,Tyr,Lys					QRKZ01000004.1	Bacteroidetes; Parabacteroides merdae
OHMY01000035	cMAG, current study	151909	c11	epsilon		3	Cys,Ile2,Arg					NZ_CP022754.1	Bacteroidetes; Parabacteroides sp. CT06
OHKV01000027	cMAG, current study	151910	c11	epsilon		3	Cys,Ile2,Arg					NZ_CP022754.1	Bacteroidetes; Parabacteroides sp. CT06
OHQS01000030	cMAG, current study	151910	c11	epsilon		3	Cys,Ile2,Arg					NZ_CP022754.1	Bacteroidetes; Parabacteroides sp. CT06
OCHF01000011	cMAG, current study	151921	c11	epsilon		5	Ile2,Gln,Arg,Cys,Lys					QRKZ01000004.1	Bacteroidetes; Parabacteroides merdae
OCPY01000015	cMAG, current study	151921	c11	epsilon		5	Ile2,Gln,Arg,Cys,Lys					QRKZ01000004.1	Bacteroidetes; Parabacteroides merdae
OCPZ01000017	cMAG, current study	151921	c11	epsilon		5	Ile2,Gln,Arg,Cys,Lys					QRKZ01000004.1	Bacteroidetes; Parabacteroides merdae
OGOO01000044	cMAG, current study	151997	c11	epsilon		3	Cys,Met,Arg					NZ_CP022754.1	Bacteroidetes; Parabacteroides sp. CT06
OIZE01000030	cMAG, current study	152163	c11	epsilon		4	Ile2,Gln,Arg,Cys					QRKZ01000004.1	Bacteroidetes; Parabacteroides merdae
OHEN01000023	cMAG, current study	152275	c11	epsilon		4	fMet,Cys,Ile2,Arg					NZ_CP022754.1	Bacteroidetes; Parabacteroides sp. CT06
OIAT01000008	cMAG, current study	152556	c11	epsilon		2	Cys,Met					NZ_CP022754.1	Bacteroidetes; Parabacteroides sp. CT06
OFMT01000022	cMAG, current study	153190	c11	epsilon		2	Cys,Arg					NZ_CP022754.1	Bacteroidetes; Parabacteroides sp. CT06
OJOU01000011	cMAG, current study	153255	c11	epsilon		2	Met,Arg					NZ_CP022754.1	Bacteroidetes; Parabacteroides sp. CT06
OFMU01000028	cMAG, current study	153731	c11	epsilon		2	Cys,Met					NZ_CP022754.1	Bacteroidetes; Parabacteroides sp. CT06
OBWI01000023	cMAG, current study	153977	c11	epsilon		4	Ile2,Gln,Arg,Cys					DNWB01000131.1	Bacteroidetes; Parabacteroides merdae
PPYF01266999	cMAG, current study	154058	c11	epsilon		2	Met,Arg					NZ_CP022754.1	Bacteroidetes; Parabacteroides sp. CT06
OICG01000006	cMAG, current study	154154	c11	epsilon		5	Ile2,Gln,Arg,Cys,Lys					QSII01000014.1	Bacteroidetes; Parabacteroides merdae
OLOZ01000027	cMAG, current study	154420	c11	epsilon		5	Lys,Ile2,Gln,Arg,Cys					QRPL01000003.1	Bacteroidetes; Parabacteroides merdae
OGZB01000001	cMAG, current study	154871	c11	epsilon		3	Arg,fMet,Cys					NZ_CP022754.1	Bacteroidetes; Parabacteroides sp. CT06
OLOG01000029	cMAG, current study	155271	c11	epsilon		4	fMet,Cys,Met,Arg					NZ_CP022754.1	Bacteroidetes; Parabacteroides sp. CT06
OLQV01000028	cMAG, current study	156426	c11	epsilon		2	Met,Arg					NZ_CP022754.1	Bacteroidetes; Parabacteroides sp. CT06
OGZF01000022	cMAG, current study	158368	c11	epsilon		4	fMet,Cys,Met,Arg					KL544021.1	Bacteroidetes; Porphyromonas sp. 31_2
OHYE01000011	cMAG, current study	158763	c11	epsilon		4	fMet,Cys,Ile2,Arg					NZ_CP022754.1	Bacteroidetes; Parabacteroides sp. CT06
OJQQ01000027	cMAG, current study	158910	c11	epsilon		3	Cys,Met,Arg					NZ_CP022754.1	Bacteroidetes; Parabacteroides sp. CT06
OLVU01000042	cMAG, current study	92069	TAG|q	delta	delta_1	3	Sup,Leu,Arg	CTA
OLNY01000079	cMAG, current study	93453	TAG|q	delta	delta_1	3	Leu,Arg,Sup	CTA
OIQP01000011	cMAG, current study	95212	TAG|q	delta	delta_5	1	Sup	CTA				UYXB01000001.1	Bacteroidetes; Bacteroides vulgatus ATCC 8482
OIHW01000011	cMAG, current study	95213	TAG|q	delta	delta_5	1	Sup	CTA				UYXB01000001.1	Bacteroidetes; Bacteroides vulgatus ATCC 8482
OIID01000014	cMAG, current study	95213	TAG|q	delta	delta_5	1	Sup	CTA				UYXB01000001.1	Bacteroidetes; Bacteroides vulgatus ATCC 8482
OIRE01000011	cMAG, current study	95213	TAG|q	delta	delta_5	1	Sup	CTA				UYXB01000001.1	Bacteroidetes; Bacteroides vulgatus ATCC 8482
OIRJ01000014	cMAG, current study	95213	TAG|q	delta	delta_5	1	Sup	CTA				UYXB01000001.1	Bacteroidetes; Bacteroides vulgatus ATCC 8482
OISE01000013	cMAG, current study	95213	TAG|q	delta	delta_5	1	Sup	CTA				UYXB01000001.1	Bacteroidetes; Bacteroides vulgatus ATCC 8482
OITT01000013	cMAG, current study	95213	TAG|q	delta	delta_5	1	Sup	CTA				UYXB01000001.1	Bacteroidetes; Bacteroides vulgatus ATCC 8482
OKYF01000017	cMAG, current study	95213	TAG|q	delta	delta_5	1	Sup	CTA				UYXB01000001.1	Bacteroidetes; Bacteroides vulgatus ATCC 8482
OKYI01000013	cMAG, current study	95213	TAG|q	delta	delta_5	1	Sup	CTA				UYXB01000001.1	Bacteroidetes; Bacteroides vulgatus ATCC 8482
OKZN01000015	cMAG, current study	95213	TAG|q	delta	delta_5	1	Sup	CTA				UYXB01000001.1	Bacteroidetes; Bacteroides vulgatus ATCC 8482
OLDR01000012	cMAG, current study	95213	TAG|q	delta	delta_5	1	Sup	CTA				UYXB01000001.1	Bacteroidetes; Bacteroides vulgatus ATCC 8482
OLEF01000014	cMAG, current study	95213	TAG|q	delta	delta_5	1	Sup	CTA				UYXB01000001.1	Bacteroidetes; Bacteroides vulgatus ATCC 8482
QWCH01000269	cMAG, current study	95448	TAG|q	delta	delta_5	2	Sup,Ile	CTA				QRMN01000035.1	Bacteroidetes; Bacteroides vulgatus
OFMT01000073	cMAG, current study	95912	TAG|q	delta	delta_13	6	Val,Leu,Asn,Thr,Leu,Ile2					DLZV01000042.1	Bacteroidetes; Prevotella sp.
OGPM01000076	cMAG, current study	95921	TAG|q	delta	delta_1	2	Leu,Arg
OMBK01000035	cMAG, current study	95965	TAG|q	delta	delta_1	3	Leu,Arg,Ile					JPOS01000081.1	Bacteroidetes; Phaeodactylibacter xiamenensis
OILW01000004	cMAG, current study	96062	TAG|q	delta	delta_6	2	Sup,fMet	CTA
OIMD01000006	cMAG, current study	96062	TAG|q	delta	delta_6	2	fMet,Sup	CTA
OIIS01000010	cMAG, current study	96063	TAG|q	delta	delta_6	2	Sup,fMet	CTA
OIJZ01000005	cMAG, current study	96063	TAG|q	delta	delta_6	2	fMet,Sup	CTA
OIKP01000007	cMAG, current study	96063	TAG|q	delta	delta_6	2	fMet,Sup	CTA
OILF01000001	cMAG, current study	96063	TAG|q	delta	delta_6	2	Sup,fMet	CTA
OIMW01000001	cMAG, current study	96063	TAG|q	delta	delta_6	2	Sup,fMet	CTA
OIOB01000003	cMAG, current study	96063	TAG|q	delta	delta_6	2	Sup,fMet	CTA
OIOD01000003	cMAG, current study	96063	TAG|q	delta	delta_6	2	fMet,Sup	CTA
OIOK01000005	cMAG, current study	96063	TAG|q	delta	delta_6	2	Sup,fMet	CTA
OIOT01000010	cMAG, current study	96063	TAG|q	delta	delta_6	2	Sup,fMet	CTA
OIOW01000003	cMAG, current study	96063	TAG|q	delta	delta_6	2	fMet,Sup	CTA
OIPC01000005	cMAG, current study	96063	TAG|q	delta	delta_6	2	Sup,fMet	CTA
OLAY01000001	cMAG, current study	96063	TAG|q	delta	delta_6	2	fMet,Sup	CTA
OLBF01000001	cMAG, current study	96063	TAG|q	delta	delta_6	2	fMet,Sup	CTA
OLBT01000003	cMAG, current study	96063	TAG|q	delta	delta_6	2	fMet,Sup	CTA
OLCX01000005	cMAG, current study	96063	TAG|q	delta	delta_6	2	fMet,Sup	CTA
OBKN01000017	cMAG, current study	96153	TAG|q	delta	delta_13	6	Leu,Lys,Asn,Thr,Leu,Val			Y		DLZV01000042.1	Bacteroidetes; Prevotella sp.
OLSB01000098	cMAG, current study	96332	TAG|q	delta	delta_15	2	Gln,Leu					JXQJ01000080.1	Bacteroidetes; Prevotella pectinovora
OHCF01000051	cMAG, current study	96369	TAG|q	delta	delta_5	1	Sup	CTA				QSPP01000071.1	Bacteroidetes; Bacteroides vulgatus
OHCN01000055	cMAG, current study	96369	TAG|q	delta	delta_5	1	Sup	CTA				QSPP01000071.1	Bacteroidetes; Bacteroides vulgatus
OHKK01000055	cMAG, current study	96369	TAG|q	delta	delta_5	1	Sup	CTA				QSPP01000071.1	Bacteroidetes; Bacteroides vulgatus
OKTW01000053	cMAG, current study	96369	TAG|q	delta	delta_5	1	Sup	CTA				QSPP01000071.1	Bacteroidetes; Bacteroides vulgatus
OGOM01000068	cMAG, current study	96402	TAG|q	delta	delta_3	2	Sup,fMet	CTA				QSOM01000001.1	Bacteroidetes; Bacteroides xylanisolvens
OGON01000039	cMAG, current study	96406	TAG|q	delta	delta_1	3	Leu,Arg,Sup	CTA
OIZB01000074	cMAG, current study	96640	TAG|q	delta	delta_5	1	Sup	CTA				NALR01000007.1	Bacteroidetes; Bacteroides vulgatus
OLGJ01000032	cMAG, current study	96839	TAG|q	delta	delta_1	4	Sup,Leu,Lys,Ile	CTA				WCTJ01000004.1	Bacteroidetes; Bacteroides uniformis
OAUB01000058	cMAG, current study	96869	TAG|q	delta	delta_5	1	Sup	CTA				JPOS01000081.1	Bacteroidetes; Phaeodactylibacter xiamenensis
OKTF01000036	cMAG, current study	96986	TAG|q	delta	delta_6	3	Sup,Leu,fMet	CTA
OHGL01000049	cMAG, current study	97026	TAG|q	delta	delta_1	2	Leu,Arg					JPOS01000081.1	Bacteroidetes; Phaeodactylibacter xiamenensis
OHLL01000049	cMAG, current study	97026	TAG|q	delta	delta_1	2	Leu,Arg					JPOS01000081.1	Bacteroidetes; Phaeodactylibacter xiamenensis
OHTT01000047	cMAG, current study	97026	TAG|q	delta	delta_1	2	Leu,Arg					JPOS01000081.1	Bacteroidetes; Phaeodactylibacter xiamenensis
OMAC01000093	cMAG, current study	97130	TAG|q	delta	delta_14	4	Tyr,Gln,Leu,Undet			Y
OMBO01000086	cMAG, current study	97130	TAG|q	delta	delta_14	4	Tyr,Gln,Leu,Undet
OLSC01000138	cMAG, current study	97252	TAG|q	delta	delta_6	3	Sup,Leu,Met	CTA
OGWR01000033	cMAG, current study	97279	TAG|q	delta	delta_6	2	fMet,Sup	CTA
OLNW01000127	cMAG, current study	97355	TAG|q	delta	delta_7	3	fMet,Undet,Sup	CTA		Y		JPOS01000081.1	Bacteroidetes; Phaeodactylibacter xiamenensis
OJMP01000066	cMAG, current study	97446	TAG|q	delta	delta_5	1	Sup	CTA				UYXB01000001.1	Bacteroidetes; Bacteroides vulgatus ATCC 8482
OMDJ01000050	cMAG, current study	97510	TAG|q	delta	delta_4	4	Sup,fMet,Pro,Undet	CTA				JGDF01000148.1	Bacteroidetes; Bacteroides fragilis str. DS-71
OLQJ01000062	cMAG, current study	97514	TAG|q	delta	delta_3	1	Sup	CTA				JPOS01000081.1	Bacteroidetes; Phaeodactylibacter xiamenensis
OJAW01000043	cMAG, current study	97571	TAG|q	delta	delta_13	7	Leu,Asn,Thr,Leu,Ile2,Sup,Val	CTA				DLZV01000042.1	Bacteroidetes; Prevotella sp.
PPYF01208384	cMAG, current study	97657	TAG|q	delta	delta_1	4	Sup,Leu,Arg,Undet	CTA
OGPX01000023	cMAG, current study	97676	TAG|q	delta	delta_5	1	Sup	CTA				QRMN01000035.1	Bacteroidetes; Bacteroides vulgatus
OLGL01000107	cMAG, current study	97742	TAG|q	delta	delta_5	1	Sup	CTA				QSPP01000071.1	Bacteroidetes; Bacteroides vulgatus
OIXA01000142	cMAG, current study	97930	TAG|q	delta	delta_5	1	Sup	CTA				QRMN01000035.1	Bacteroidetes; Bacteroides vulgatus
OGOI01000071	cMAG, current study	97964	TAG|q	delta	delta_3	1	Sup	CTA				JPOS01000081.1	Bacteroidetes; Phaeodactylibacter xiamenensis
OGOH01000022	cMAG, current study	98162	TAG|q	delta	delta_2	2	Leu,Met					WCTJ01000004.1	Bacteroidetes; Bacteroides uniformis
OLFT01000150	cMAG, current study	98201	TAG|q	delta	delta_3	1	Sup	CTA				JPOS01000081.1	Bacteroidetes; Phaeodactylibacter xiamenensis
ONZZ01000054	cMAG, current study	98283	TAG|q	delta	delta_5	2	Ile,Sup	CTA				UYXB01000001.1	Bacteroidetes; Bacteroides vulgatus ATCC 8482
OLRO01000069	cMAG, current study	98325	TAG|q	delta	delta_6	1	Sup	CTA
OMGY01000082	cMAG, current study	98338	TAG|q	delta	delta_1	3	Sup,Leu,Arg	CTA				JPOS01000081.1	Bacteroidetes; Phaeodactylibacter xiamenensis
OBJP01000067	cMAG, current study	98379	TAG|q	delta	delta_5	1	Sup	CTA				QSPP01000071.1	Bacteroidetes; Bacteroides vulgatus
OLNI01000077	cMAG, current study	98382	TAG|q	delta	delta_6	3	His,Leu,Sup	CTA				JPOS01000081.1	Bacteroidetes; Phaeodactylibacter xiamenensis
OBUX01000069	cMAG, current study	98406	TAG|q	delta	delta_4	4	Sup,fMet,Tyr,Undet	CTA				JGDF01000148.1	Bacteroidetes; Bacteroides fragilis str. DS-71
OJQC01000022	cMAG, current study	98479	TAG|q	delta	delta_6	2	Leu,Sup	CTA		Y
OJRQ01000077	cMAG, current study	98493	TAG|q	delta	delta_6	2	Sup,Leu	CTA
OBWV01000111	cMAG, current study	98519	TAG|q	delta	delta_6	2	Sup,fMet	CTA
OAVV01000102	cMAG, current study	98564	TAG|q	delta	delta_4	3	Tyr,Sup,fMet	CTA		Y		JGDF01000148.1	Bacteroidetes; Bacteroides fragilis str. DS-71
OGZX01000086	cMAG, current study	98587	TAG|q	delta	delta_4	4	Sup,fMet,Undet,Pro	CTA				JGDF01000148.1	Bacteroidetes; Bacteroides fragilis str. DS-71
OGXF01000053	cMAG, current study	98713	TAG|q	delta	delta_6	1	Sup	CTA
OBWJ01000082	cMAG, current study	98740	TAG|q	delta	delta_3	1	Sup	CTA				QSOM01000001.1	Bacteroidetes; Bacteroides xylanisolvens
OHJU01000015	cMAG, current study	98775	TAG|q	delta	delta_5	1	Sup	CTA				QRMN01000035.1	Bacteroidetes; Bacteroides vulgatus
OHPO01000015	cMAG, current study	98775	TAG|q	delta	delta_5	1	Sup	CTA				QRMN01000035.1	Bacteroidetes; Bacteroides vulgatus
OMAL01000049	cMAG, current study	98812	TAG|q	delta	delta_1	3	Undet,Sup,Leu	CTA				JPOS01000081.1	Bacteroidetes; Phaeodactylibacter xiamenensis
OMBP01000050	cMAG, current study	98812	TAG|q	delta	delta_1	3	Undet,Sup,Leu	CTA				JPOS01000081.1	Bacteroidetes; Phaeodactylibacter xiamenensis
OMCU01000064	cMAG, current study	98812	TAG|q	delta	delta_1	3	Undet,Sup,Leu	CTA				JPOS01000081.1	Bacteroidetes; Phaeodactylibacter xiamenensis
OMEV01000060	cMAG, current study	98812	TAG|q	delta	delta_1	3	Undet,Sup,Leu	CTA				JPOS01000081.1	Bacteroidetes; Phaeodactylibacter xiamenensis
OIJJ01000006	cMAG, current study	98912	TAG|q	delta	delta_1	2	Leu,Ile					WCTJ01000004.1	Bacteroidetes; Bacteroides uniformis
OIKC01000003	cMAG, current study	98912	TAG|q	delta	delta_1	2	Leu,Ile					WCTJ01000004.1	Bacteroidetes; Bacteroides uniformis
OIML01000006	cMAG, current study	98912	TAG|q	delta	delta_1	2	Leu,Ile					WCTJ01000004.1	Bacteroidetes; Bacteroides uniformis
OIMM01000004	cMAG, current study	98912	TAG|q	delta	delta_1	2	Leu,Ile					WCTJ01000004.1	Bacteroidetes; Bacteroides uniformis
OINI01000005	cMAG, current study	98912	TAG|q	delta	delta_1	2	Leu,Ile					WCTJ01000004.1	Bacteroidetes; Bacteroides uniformis
OINS01000004	cMAG, current study	98912	TAG|q	delta	delta_1	2	Leu,Ile					WCTJ01000004.1	Bacteroidetes; Bacteroides uniformis
OIOX01000005	cMAG, current study	98912	TAG|q	delta	delta_1	2	Leu,Ile					WCTJ01000004.1	Bacteroidetes; Bacteroides uniformis
OLAL01000004	cMAG, current study	98912	TAG|q	delta	delta_1	2	Leu,Ile					WCTJ01000004.1	Bacteroidetes; Bacteroides uniformis
OWIL01000029	cMAG, current study	99122	TAG|q	delta	delta_1	3	Sup,Leu,Arg	CTA
OJOV01000072	cMAG, current study	99277	TAG|q	delta	delta_5	1	Sup	CTA				UYXB01000001.1	Bacteroidetes; Bacteroides vulgatus ATCC 8482
OJRE01000045	cMAG, current study	99277	TAG|q	delta	delta_5	1	Sup	CTA				UYXB01000001.1	Bacteroidetes; Bacteroides vulgatus ATCC 8482
OHAB01000087	cMAG, current study	99363	TAG|q	delta	delta_5	1	Sup	CTA				JPOS01000081.1	Bacteroidetes; Phaeodactylibacter xiamenensis
OIWL01000154	cMAG, current study	99366	TAG|q	delta	delta_8	2	Leu,Arg					QSRB01000001.1	Bacteroidetes; Bacteroides uniformis
OIRC01000027	cMAG, current study	99470	TAG|q	delta	delta_6	2	Met,Sup	CTA
OBJQ01000079	cMAG, current study	99573	TAG|q	delta	delta_5	1	Sup	CTA				NALR01000007.1	Bacteroidetes; Bacteroides vulgatus
OLOZ01000093	cMAG, current study	99612	TAG|q	delta	delta_1	3	Sup,Arg,Ile	CTA		Y		WCTJ01000004.1	Bacteroidetes; Bacteroides uniformis
OCHV01000088	cMAG, current study	99635	TAG|q	delta	delta_5	1	Sup	CTA				NALR01000007.1	Bacteroidetes; Bacteroides vulgatus
OLQU01000060	cMAG, current study	99668	TAG|q	delta	delta_1	3	Sup,Arg,Ile	CTA				WCTJ01000004.1	Bacteroidetes; Bacteroides uniformis
OLQJ01000056	cMAG, current study	99684	TAG|q	delta	delta_1	4	Sup,Leu,Arg,Undet	CTA
OOAG01000060	cMAG, current study	99694	TAG|q	delta	delta_6	1	Sup	CTA
OGYG01000098	cMAG, current study	99742	TAG|q	delta	delta_6	1	Sup	CTA
OLSB01000088	cMAG, current study	99788	TAG|q	delta	delta_5	1	Sup	CTA				QSPP01000071.1	Bacteroidetes; Bacteroides vulgatus
OLOX01000059	cMAG, current study	99803	TAG|q	delta	delta_5	1	Sup	CTA				QSPP01000071.1	Bacteroidetes; Bacteroides vulgatus
OJQT01000029	cMAG, current study	99849	TAG|q	delta	delta_5	1	Sup	CTA				UYXB01000001.1	Bacteroidetes; Bacteroides vulgatus ATCC 8482
OMGI01000036	cMAG, current study	99981	TAG|q	delta	delta_1	4	Leu,Lys,Ile,Sup	CTA				WCTJ01000004.1	Bacteroidetes; Bacteroides uniformis
OIEG01000005	cMAG, current study	100006	TAG|q	delta	delta_5	1	Sup	CTA				UYXB01000001.1	Bacteroidetes; Bacteroides vulgatus ATCC 8482
OLZJ01000019	cMAG, current study	100016	TAG|q	delta	delta_8	2	Leu,Arg					QSRB01000001.1	Bacteroidetes; Bacteroides uniformis
OHAS01000014	cMAG, current study	100024	TAG|q	delta	delta_3	2	Undet,Sup	CTA
OLGY01000065	cMAG, current study	100075	TAG|q	delta	delta_15	4	Leu,Undet,Gln,Undet
OLWD01000041	cMAG, current study	100164	TAG|q	delta	delta_6	2	Leu,Sup	CTA				JPOS01000081.1	Bacteroidetes; Phaeodactylibacter xiamenensis
OLWQ01000028	cMAG, current study	100164	TAG|q	delta	delta_6	2	Leu,Sup	CTA				JPOS01000081.1	Bacteroidetes; Phaeodactylibacter xiamenensis
OLWW01000036	cMAG, current study	100165	TAG|q	delta	delta_6	2	Leu,Sup	CTA				JPOS01000081.1	Bacteroidetes; Phaeodactylibacter xiamenensis
OBKN01000015	cMAG, current study	100189	TAG|q	delta	delta_15	3	fMet,Sup,Ile2	CTA				NZ_CP006772.1	Bacteroidetes; Bacteroidales bacterium CF
OFSD01000058	cMAG, current study	100210	TAG|q	delta	delta_1	3	Arg,Ile,Sup	CTA				WCTJ01000004.1	Bacteroidetes; Bacteroides uniformis
OLFX01000215	cMAG, current study	100229	TAG|q	delta	delta_3	1	Sup	CTA				JPOS01000081.1	Bacteroidetes; Phaeodactylibacter xiamenensis
OOCN01000077	cMAG, current study	100300	TAG|q	delta	delta_5	2	Sup,Ile	CTA				NALR01000007.1	Bacteroidetes; Bacteroides vulgatus
OLQG01000043	cMAG, current study	100363	TAG|q	delta	delta_4	3	Pro,Sup,fMet	CTA				NZ_CP012706.1	Bacteroidetes; Bacteroides fragilis
OGZD01000102	cMAG, current study	100511	TAG|q	delta	delta_6	2	fMet,Sup	CTA
OLNQ01000088	cMAG, current study	100539	TAG|q	delta	delta_5	1	Sup	CTA				QSPP01000071.1	Bacteroidetes; Bacteroides vulgatus
OOCH01000086	cMAG, current study	100627	TAG|q	delta	delta_15	5	Ile2,Lys,fMet,Phe,Sup	CTA				NZ_CP006772.1	Bacteroidetes; Bacteroidales bacterium CF
OJPW01000082	cMAG, current study	100648	TAG|q	delta	delta_3	1	Sup	CTA				QSOM01000001.1	Bacteroidetes; Bacteroides xylanisolvens
OKRV01000012	cMAG, current study	100689	TAG|q	delta	delta_8	4	Sup,Leu,Leu,Arg	CTA				QSRB01000001.1	Bacteroidetes; Bacteroides uniformis
OODL01000120	cMAG, current study	100716	TAG|q	delta	delta_1	3	Leu,Arg,Ile					WCTJ01000004.1	Bacteroidetes; Bacteroides uniformis
OLQO01000079	cMAG, current study	100718	TAG|q	delta	delta_6	2	Sup,fMet	CTA
OLSC01000126	cMAG, current study	100737	TAG|q	delta	delta_3	#N/A						JPOS01000081.1	Bacteroidetes; Phaeodactylibacter xiamenensis
OIXJ01000001	cMAG, current study	100759	TAG|q	delta	delta_1	2	Leu,Ile					WCTJ01000004.1	Bacteroidetes; Bacteroides uniformis
OLZQ01000035	cMAG, current study	100826	TAG|q	delta	delta_6	1	Sup	CTA
OMFR01000034	cMAG, current study	100826	TAG|q	delta	delta_6	1	Sup	CTA
OHAU01000141	cMAG, current study	100835	TAG|q	delta	delta_3	2	Undet,Sup	CTA				QSOM01000001.1	Bacteroidetes; Bacteroides xylanisolvens
OOBV01000062	cMAG, current study	100992	TAG|q	delta	delta_1	3	Leu,Arg,Ile					WCTJ01000004.1	Bacteroidetes; Bacteroides uniformis
OGYF01000089	cMAG, current study	101086	TAG|q	delta	delta_8	2	Leu,Arg					JPOS01000081.1	Bacteroidetes; Phaeodactylibacter xiamenensis
OLYB01000074	cMAG, current study	101120	TAG|q	delta	delta_6	1	Sup	CTA
OATA01000153	cMAG, current study	101131	TAG|q	delta	delta_3	1	Sup	CTA		Y		JPOS01000081.1	Bacteroidetes; Phaeodactylibacter xiamenensis
OFMT01000069	cMAG, current study	101154	TAG|q	delta	delta_15	3	Sup,Ile2,Undet	CTA				NZ_CP006772.1	Bacteroidetes; Bacteroidales bacterium CF
OJAG01000039	cMAG, current study	101195	TAG|q	delta	delta_8	3	Leu,Arg,Sup	CTA				QSRB01000001.1	Bacteroidetes; Bacteroides uniformis
OHFM01000019	cMAG, current study	101324	TAG|q	delta	delta_15	2	Sup,Ile2	CTA				NZ_CP006772.1	Bacteroidetes; Bacteroidales bacterium CF
OHTF01000018	cMAG, current study	101325	TAG|q	delta	delta_15	2	Ile2,Sup	CTA				NZ_CP006772.1	Bacteroidetes; Bacteroidales bacterium CF
OCLC01000020	cMAG, current study	101328	TAG|q	delta	delta_8	4	Leu,Leu,Arg,Sup	CTA		Y		QSRB01000001.1	Bacteroidetes; Bacteroides uniformis
OEIM01000003	cMAG, current study	101364	TAG|q	delta	delta_8	3	Sup,Leu,Arg	CTA				QSRB01000001.1	Bacteroidetes; Bacteroides uniformis
OFRY01000044	cMAG, current study	101382	TAG|q	delta	delta_1	2	Arg,Ile					JPOS01000081.1	Bacteroidetes; Phaeodactylibacter xiamenensis
OBYQ01000140	cMAG, current study	101432	TAG|q	delta	delta_2	2	Ile,Leu			Y		WCTJ01000004.1	Bacteroidetes; Bacteroides uniformis
OGYD01000028	cMAG, current study	101598	TAG|q	delta	delta_5	2	Sup,Ile	CTA		Y		UYXB01000001.1	Bacteroidetes; Bacteroides vulgatus ATCC 8482
OFMS01000042	cMAG, current study	101795	TAG|q	delta	delta_5	1	Sup	CTA				QSPP01000071.1	Bacteroidetes; Bacteroides vulgatus
OJMP01000058	cMAG, current study	101808	TAG|q	delta	delta_3	2	Leu,Sup	CTA				QSOM01000001.1	Bacteroidetes; Bacteroides xylanisolvens
OJAR01000005	cMAG, current study	102162	TAG|q	delta	delta_15	4	fMet,Lys,Ile2,Ile					URSQ01000040.1	Bacteroidetes; uncultured Prevotella sp.
OHAY01000065	cMAG, current study	102305	TAG|q	delta	delta_15	4	fMet,Sup,Ile2,Undet	CTA				URSQ01000040.1	Bacteroidetes; uncultured Prevotella sp.
OLNW01000110	cMAG, current study	102350	TAG|q	delta	delta_1	4	Leu,Arg,Ile,Sup	CTA				WCTJ01000004.1	Bacteroidetes; Bacteroides uniformis
OJRV01000117	cMAG, current study	102591	TAG|q	delta	delta_3	2	Undet,Sup	CTA				QSOM01000001.1	Bacteroidetes; Bacteroides xylanisolvens
OJRW01000064	cMAG, current study	102591	TAG|q	delta	delta_3	2	Undet,Sup	CTA				QSOM01000001.1	Bacteroidetes; Bacteroides xylanisolvens
OJRX01000111	cMAG, current study	102591	TAG|q	delta	delta_3	2	Undet,Sup	CTA				QSOM01000001.1	Bacteroidetes; Bacteroides xylanisolvens
OJSC01000122	cMAG, current study	102591	TAG|q	delta	delta_3	2	Undet,Sup	CTA				QSOM01000001.1	Bacteroidetes; Bacteroides xylanisolvens
OJSE01000139	cMAG, current study	102591	TAG|q	delta	delta_3	2	Undet,Sup	CTA				QSOM01000001.1	Bacteroidetes; Bacteroides xylanisolvens
OJSM01000078	cMAG, current study	102591	TAG|q	delta	delta_3	2	Undet,Sup	CTA				QSOM01000001.1	Bacteroidetes; Bacteroides xylanisolvens
OJSN01000076	cMAG, current study	102591	TAG|q	delta	delta_3	2	Undet,Sup	CTA				QSOM01000001.1	Bacteroidetes; Bacteroides xylanisolvens
OJSO01000083	cMAG, current study	102591	TAG|q	delta	delta_3	2	Undet,Sup	CTA				QSOM01000001.1	Bacteroidetes; Bacteroides xylanisolvens
OJSP01000145	cMAG, current study	102591	TAG|q	delta	delta_3	2	Undet,Sup	CTA				QSOM01000001.1	Bacteroidetes; Bacteroides xylanisolvens
OJSQ01000145	cMAG, current study	102591	TAG|q	delta	delta_3	2	Undet,Sup	CTA				QSOM01000001.1	Bacteroidetes; Bacteroides xylanisolvens
OJUG01000180	cMAG, current study	102591	TAG|q	delta	delta_3	2	Undet,Sup	CTA				QSOM01000001.1	Bacteroidetes; Bacteroides xylanisolvens
OLIY01000073	cMAG, current study	102591	TAG|q	delta	delta_3	2	Undet,Sup	CTA				QSOM01000001.1	Bacteroidetes; Bacteroides xylanisolvens
OHLF01000025	cMAG, current study	102903	TAG|q	delta	delta_15	6	Undet,Undet,Ile2,Val,Asp,Sup	CTA				NZ_CP006772.1	Bacteroidetes; Bacteroidales bacterium CF
OCHF01000043	cMAG, current study	102969	TAG|q	delta	delta_15	3	Undet,Met,Sup	CTA				NZ_CP006772.1	Bacteroidetes; Bacteroidales bacterium CF
OCHH01000021	cMAG, current study	102969	TAG|q	delta	delta_15	3	Undet,Met,Sup	CTA				NZ_CP006772.1	Bacteroidetes; Bacteroidales bacterium CF
OCPT01000040	cMAG, current study	102969	TAG|q	delta	delta_15	3	Undet,Met,Sup	CTA				NZ_CP006772.1	Bacteroidetes; Bacteroidales bacterium CF
OCPY01000053	cMAG, current study	102969	TAG|q	delta	delta_15	3	Undet,Met,Sup	CTA				NZ_CP006772.1	Bacteroidetes; Bacteroidales bacterium CF
OCPZ01000052	cMAG, current study	102969	TAG|q	delta	delta_15	3	Undet,Met,Sup	CTA				NZ_CP006772.1	Bacteroidetes; Bacteroidales bacterium CF
OKXB01000099	cMAG, current study	103061	TAG|q	delta	delta_15	3	Sup,Undet,Ile2	CTA				NZ_CP006772.1	Bacteroidetes; Bacteroidales bacterium CF
OLQG01000039	cMAG, current study	103104	TAG|q	delta	delta_15	2	Ile2,Sup	CTA				NZ_CP006772.1	Bacteroidetes; Bacteroidales bacterium CF
OIFY01000007	cMAG, current study	103133	TAG|q	delta	delta_15	3	Ile2,Undet,Sup	CTA				NZ_CP006772.1	Bacteroidetes; Bacteroidales bacterium CF
QZMG01000062	cMAG, current study	103272	TAG|q	delta	delta_3	2	Undet,Sup	CTA				QSOM01000001.1	Bacteroidetes; Bacteroides xylanisolvens
OBCI01000009	cMAG, current study	103320	TAG|q	delta	delta_15	3	Lys,Ile,fMet					CABPJY010000035.1	Bacteroidetes; uncultured Prevotella sp.
OMNQ01000001	cMAG, current study	103370	TAG|q	delta	delta_15	3	Sup,Ile2,Undet	CTA				NZ_CP006772.1	Bacteroidetes; Bacteroidales bacterium CF
OLXC01000001	cMAG, current study	103371	TAG|q	delta	delta_15	3	Sup,Ile2,Undet	CTA		Y		NZ_CP006772.1	Bacteroidetes; Bacteroidales bacterium CF
OMAA01000023	cMAG, current study	103411	TAG|q	delta	delta_15	6	Lys,Ile2,Undet,fMet,Undet,Sup	CTA				QRIF01000033.1	Bacteroidetes; Prevotella copri
OMGA01000016	cMAG, current study	103411	TAG|q	delta	delta_15	6	Lys,Ile2,Undet,fMet,Undet,Sup	CTA				QRIF01000033.1	Bacteroidetes; Prevotella copri
OMDC01000016	cMAG, current study	103413	TAG|q	delta	delta_15	6	Lys,Ile2,Undet,fMet,Undet,Sup	CTA				QRIF01000033.1	Bacteroidetes; Prevotella copri
OMFP01000022	cMAG, current study	103413	TAG|q	delta	delta_15	6	Lys,Ile2,Undet,fMet,Undet,Sup	CTA				QRIF01000033.1	Bacteroidetes; Prevotella copri
OGWT01000016	cMAG, current study	103495	TAG|q	delta	delta_3	2	Undet,Sup	CTA				QSOM01000001.1	Bacteroidetes; Bacteroides xylanisolvens
OJQA01000021	cMAG, current study	103506	TAG|q	delta	delta_8	1	Arg					QSRB01000001.1	Bacteroidetes; Bacteroides uniformis
OLNE01000081	cMAG, current study	104279	TAG|q	delta	delta_15	3	Sup,Ile2,Lys	CTA				NZ_CP006772.1	Bacteroidetes; Bacteroidales bacterium CF
OLNZ01000083	cMAG, current study	105060	TAG|q	delta	delta_15	4	Sup,Ile2,Undet,Undet	CTA				NZ_CP006772.1	Bacteroidetes; Bacteroidales bacterium CF
OLHG01000007	cMAG, current study	167168	TAG|q	zeta	zeta_5	8	Leu,Arg,Gly,Undet,Thr,Arg,Leu,Trp					CACRUE010000033.1	Firmicutes; Intestinibacter bartlettii	Clostridioides difficile?
OLGM01000006	cMAG, current study	167239	TAG|q	zeta	zeta_5	8	Leu,Arg,Gly,Undet,Thr,Arg,Leu,Trp			Y		CACRUE010000033.1	Firmicutes; Intestinibacter bartlettii	Clostridioides difficile?
OMAN01000017	cMAG, current study	176010	TAG|q	zeta	zeta_6	18	Sup,Gly,Glu,Asn,Ala,Arg,Phe,Gln,Ile,Lys,Met,Leu,Thr,Pro,Cys,Ser,Arg,Trp	CTA				NC_007514.1	Chlorobi; Chlorobium chlorochromatii CaD3
OLYV01000018	cMAG, current study	177560	TAG|q	zeta	zeta_6	19	Sup,Gly,Glu,Asn,Ala,Arg,Phe,Gln,Ile,Lys,Met,fMet,Leu,Thr,Pro,Cys,Ser,Arg,Trp	CTA		Y		NC_007514.1	Chlorobi; Chlorobium chlorochromatii CaD3
OMFK01000016	cMAG, current study	177560	TAG|q	zeta	zeta_6	18	Sup,Gly,Glu,Asn,Ala,Arg,Phe,Gln,Ile,Lys,Met,Leu,Thr,Pro,Cys,Ser,Arg,Trp	CTA				NC_007514.1	Chlorobi; Chlorobium chlorochromatii CaD3
OMFN01000011	cMAG, current study	181321	TAG|q	zeta	zeta_4	21	Cys,Asn,fMet,Asp,Thr,Glu,Leu,Arg,Lys,Pro,Tyr,Tyr,His,Ser,Trp,Ile2,Leu,Cys,Gly,Gly,Sup	CTA				JPOS01000081.1	Bacteroidetes; Phaeodactylibacter xiamenensis
OFMT01000010	cMAG, current study	184225	TAG|q	zeta	zeta_4	26	Sup,Leu,Cys,Gly,Gly,Cys,fMet,Asn,Ala,fMet,Ile,Asp,Thr,Glu,Leu,Arg,Lys,Pro,Tyr,Tyr,His,Ser,Trp,Ser,Phe,Gln	CTA				JPOS01000081.1	Bacteroidetes; Phaeodactylibacter xiamenensis
OCPV01000032	cMAG, current study	184612	TAG|q	zeta	zeta_4	24	Arg,Pro,Tyr,Tyr,His,Ser,Phe,Gln,Ile2,Leu,Cys,Gly,Gly,Cys,fMet,Asn,Ala,fMet,Ile,Asp,Thr,Glu,Leu,Sup	CTA				JPOS01000081.1	Bacteroidetes; Phaeodactylibacter xiamenensis
OMBP01000015	cMAG, current study	184778	TAG|q	zeta	zeta_4	25	Sup,Arg,Lys,Pro,Tyr,Tyr,His,Ser,Trp,Ser,Phe,Gln,Ile2,Leu,Cys,Gly,Gly,Trp,Cys,fMet,Ile,Asp,Thr,Glu,Leu	CTA				JPOS01000081.1	Bacteroidetes; Phaeodactylibacter xiamenensis
OMEV01000014	cMAG, current study	184778	TAG|q	zeta	zeta_4	25	Arg,Lys,Pro,Tyr,Tyr,His,Ser,Trp,Ser,Phe,Gln,Ile2,Leu,Cys,Gly,Gly,Trp,Cys,fMet,Ile,Asp,Thr,Glu,Leu,Sup	CTA		Y		JPOS01000081.1	Bacteroidetes; Phaeodactylibacter xiamenensis
OMAL01000015	cMAG, current study	184779	TAG|q	zeta	zeta_4	25	Arg,Lys,Pro,Tyr,Tyr,His,Ser,Trp,Ser,Phe,Gln,Ile2,Leu,Cys,Gly,Gly,Trp,Cys,fMet,Ile,Asp,Thr,Glu,Leu,Sup	CTA				JPOS01000081.1	Bacteroidetes; Phaeodactylibacter xiamenensis
OHIN01000009	cMAG, current study	184992	TAG|q	zeta	zeta_4	25	Arg,Lys,Pro,Tyr,His,Ser,Trp,Ser,Phe,Gln,Ile2,fMet,Leu,Cys,Gly,Gly,Cys,fMet,Asn,Ala,fMet,Thr,Glu,Leu,Sup	CTA				JPOS01000081.1	Bacteroidetes; Phaeodactylibacter xiamenensis
OHPI01000007	cMAG, current study	184992	TAG|q	zeta	zeta_4	25	Sup,Arg,Lys,Pro,Tyr,His,Ser,Trp,Ser,Phe,Gln,Ile2,fMet,Leu,Cys,Gly,Gly,Cys,fMet,Asn,Ala,fMet,Thr,Glu,Leu	CTA				JPOS01000081.1	Bacteroidetes; Phaeodactylibacter xiamenensis
OHTA01000010	cMAG, current study	184992	TAG|q	zeta	zeta_4	25	Sup,Arg,Lys,Pro,Tyr,His,Ser,Trp,Ser,Phe,Gln,Ile2,fMet,Leu,Cys,Gly,Gly,Cys,fMet,Asn,Ala,fMet,Thr,Glu,Leu	CTA				JPOS01000081.1	Bacteroidetes; Phaeodactylibacter xiamenensis
OKSX01000010	cMAG, current study	184992	TAG|q	zeta	zeta_4	25	Sup,Arg,Lys,Pro,Tyr,His,Ser,Trp,Ser,Phe,Gln,Ile2,fMet,Leu,Cys,Gly,Gly,Cys,fMet,Asn,Ala,fMet,Thr,Glu,Leu	CTA		Y		JPOS01000081.1	Bacteroidetes; Phaeodactylibacter xiamenensis
QWCN01000029	cMAG, current study	186573	TAG|q	zeta	zeta_4	26	Sup,Arg,Lys,Pro,Tyr,Tyr,His,Ser,Trp,Ser,Phe,Gln,Ile2,Gly,Gly,Trp,Cys,fMet,Lys,Ala,fMet,Ile,Asp,Thr,Glu,Leu	CTA		Y		JPOS01000081.1	Bacteroidetes; Phaeodactylibacter xiamenensis
OGOG01000008	cMAG, current study	188763	TAG|q	zeta	zeta_4	27	Arg,Lys,Pro,Tyr,Tyr,His,Ser,Trp,Ser,Phe,Gln,Ile2,Leu,Cys,Gly,Gly,Cys,fMet,Asn,Ala,fMet,Ile,Asp,Thr,Glu,Leu,Sup	CTA				JUJT01000004.1	Proteobacteria; Pectobacterium brasiliense	Enterobacterales?
PPYE01511035	cMAG, current study	189826	TAG|q	zeta	zeta_4	27	Arg,Lys,Pro,Tyr,Tyr,His,Ser,Trp,Ser,Phe,Gln,Ile2,Leu,Cys,Gly,Gly,Cys,fMet,Asn,Ala,fMet,Ile,Asp,Thr,Glu,Leu,Sup	CTA				JUJT01000004.1	Proteobacteria; Pectobacterium brasiliense	Enterobacterales?
OMGK01000003	cMAG, current study	191811	TAG|q	zeta	zeta_4	27	Arg,Lys,Pro,Tyr,Tyr,His,Ser,Trp,Ser,Phe,Gln,Ile2,Leu,Cys,Gly,Gly,Cys,fMet,Asn,Ala,fMet,Ile,Asp,Thr,Glu,Leu,Sup	CTA		Y		JPOS01000081.1	Bacteroidetes; Phaeodactylibacter xiamenensis
OGQH01000028	cMAG, current study	191977	TAG|q	zeta	zeta_4	28	Arg,Lys,Pro,Tyr,Tyr,His,Ser,Trp,Ser,Phe,Gln,Ile2,Leu,Cys,Gly,Gly,Trp,Cys,fMet,Asn,Ala,fMet,Ile,Asp,Thr,Glu,Leu,Sup	CTA				JPOS01000081.1	Bacteroidetes; Phaeodactylibacter xiamenensis
OHMA01000001	cMAG, current study	192156	TAG|q	zeta	zeta_4	27	Arg,Lys,Pro,Tyr,Tyr,His,Sup,Ser,Trp,Ser,Phe,Gln,fMet,Leu,Cys,Gly,Gly,Cys,fMet,Asn,Ala,fMet,Ile,Asp,Thr,Glu,Leu	CTA				JPOS01000081.1	Bacteroidetes; Phaeodactylibacter xiamenensis
OLFV01000031	cMAG, current study	157903	TGA|w	zeta	zeta_13	11	Asn,Gly,Thr,Ala,Leu,Arg,Cys,Leu,Ile2,Gln,Glu			Y
OGPL01000016	cMAG, current study	158864	TGA|w	zeta	zeta_13	9	Ile,Gln,Glu,Asn,Thr,Ala,Leu,Arg,Cys					NC_007514.1	Chlorobi; Chlorobium chlorochromatii CaD3
OLZQ01000009	cMAG, current study	160143	TGA|w	zeta	zeta_13	10	Ile,Gln,Glu,Asn,Glu,Gly,Thr,Leu,Arg,Cys			Y		NC_007514.1	Chlorobi; Chlorobium chlorochromatii CaD3
OJPG01000010	cMAG, current study	160274	TGA|w	zeta	zeta_13	10	Leu,Ile,Gln,Glu,Asn,Gly,Thr,Leu,Arg,Cys					NC_007514.1	Chlorobi; Chlorobium chlorochromatii CaD3
OMBK01000012	cMAG, current study	161905	TGA|w	zeta	zeta_13	9	Ile,Gln,Glu,Asn,Gly,Thr,Leu,Arg,Cys					NC_007514.1	Chlorobi; Chlorobium chlorochromatii CaD3
OMFR01000011	cMAG, current study	161906	TGA|w	zeta	zeta_13	9	Ile,Gln,Glu,Asn,Gly,Thr,Leu,Arg,Cys					NC_007514.1	Chlorobi; Chlorobium chlorochromatii CaD3
OLZR01000008	cMAG, current study	161910	TGA|w	zeta	zeta_13	9	Ile,Gln,Glu,Asn,Gly,Thr,Leu,Arg,Cys					NC_007514.1	Chlorobi; Chlorobium chlorochromatii CaD3
OLWB01000021	cMAG, current study	162190	TGA|w	zeta	zeta_13	9	Gly,Thr,Ala,Leu,Arg,Cys,Ile2,Gln,Glu			Y		CACRUE010000033.1	Firmicutes; Intestinibacter bartlettii	Clostridioides difficile?
OBKV01000026	cMAG, current study	164694	TGA|w	zeta	zeta_15	3	Gln,Lys,Glu			Y		SFNN01000075.1	Bacteroidetes; Bacteroidales bacterium
OHFV01000001	cMAG, current study	165097	TGA|w	zeta	zeta_14	18	Undet,Glu,Met,Leu,Gln,Cys,Ser,Trp,Pro,Undet,Lys,Gly,Thr,Ala,Phe,Arg,Leu,His			Y		CABLTK010000017.1	Firmicutes; uncultured Clostridium sp.	Actinobacteria?
OLRF01000054	cMAG, current study	166966	TGA|w	zeta	zeta_12	8	Leu,Ile2,Gln,Thr,Asn,Ser,Cys,Arg			Y
OLVX01000015	cMAG, current study	168412	TGA|w	zeta	zeta_12	8	Met,Asp,Ser,Leu,Ile2,fMet,Thr,Gln
QRFC01000022	cMAG, current study	168978	TGA|w	zeta	zeta_14	18	Glu,Undet,Glu,Leu,Ile,Gln,Cys,Asp,Ser,Trp,Pro,Asn,Gly,Ala,Phe,Arg,Leu,His			Y		NZ_CP021790.1	Firmicutes; Lactobacillus fermentum
OIXA01000019	cMAG, current study	169014	TGA|w	zeta	zeta_11	22	Leu,Glu,Undet,Ile,Ile2,Asp,Val,His,Ile,Lys,Asn,Ser,Trp,Ala,Phe,Ser,Cys,Met,Gly,Ser,Leu,Arg			Y		NZ_CP031032.1	Bacteroidetes; Runella sp. SP2
OGYM01000002	cMAG, current study	169088	TGA|w	zeta	zeta_12	15	Leu,Ile2,Gln,Thr,Ala,Asn,Pro,Ile,Lys,Asn,Ser,Glu,Phe,Cys,Arg			Y
OLSE01000042	cMAG, current study	170052	TGA|w	zeta	zeta_11	22	Glu,Undet,Ile,Ile2,Gln,Asp,Pro,Val,His,Ile,Lys,Asn,Ser,Trp,Phe,Ser,Cys,Met,Gly,Ser,Leu,Arg					NZ_CP031032.1	Bacteroidetes; Runella sp. SP2
OGOC01000003	cMAG, current study	172731	TGA|w	zeta	zeta_11	23	Glu,Undet,Ile,Ile2,Gln,Asp,Pro,Val,His,Ile,Lys,Asn,Ser,Trp,Ala,Phe,Ser,Cys,Met,Gly,Ser,Leu,Arg					NZ_CP031032.1	Bacteroidetes; Runella sp. SP2
OLOX01000006	cMAG, current study	172780	TGA|w	zeta	zeta_11	23	Leu,Glu,Undet,Ile,Ile2,Gln,Asp,Val,His,Ile,Lys,Asn,Ser,Trp,Ala,Phe,Ser,Cys,Met,Gly,Ser,Leu,Arg					NZ_CP031032.1	Bacteroidetes; Runella sp. SP2
OLND01000017	cMAG, current study	173844	TGA|w	zeta	zeta_11	21	Leu,Glu,Ile,Ile2,Asp,Pro,Val,His,Ile,Lys,Asn,Ser,Trp,Ala,Phe,Cys,Met,Gly,Ser,Leu,Arg					NZ_CP031032.1	Bacteroidetes; Runella sp. SP2
OJPI01000006	cMAG, current study	174456	TGA|w	zeta	zeta_11	20	Leu,Glu,Asn,Ile,Ile2,Asp,Val,Ile,Lys,Asn,Ser,Trp,Ala,Ser,Cys,Met,Gly,Ser,Leu,Arg					NZ_CP031032.1	Bacteroidetes; Runella sp. SP2
OBHU01000008	cMAG, current study	174484	TGA|w	zeta	zeta_11	21	Leu,Glu,Undet,Ile,Ile2,Thr,His,Ile,Lys,Asn,Ser,Trp,Ala,Phe,Ser,Cys,Met,Gly,Ser,Leu,Arg
OJMP01000008	cMAG, current study	174484	TGA|w	zeta	zeta_11	21	Thr,His,Ile,Lys,Asn,Ser,Trp,Ala,Phe,Ser,Cys,Met,Gly,Ser,Leu,Arg,Leu,Glu,Undet,Ile,Ile2			Y
OKSC01000019	cMAG, current study	175041	TGA|w	zeta	zeta_11	23	Leu,Glu,Undet,Ile,Ile2,Asp,Thr,Pro,Val,His,Ile,Lys,Asn,Ser,Trp,Ala,Phe,Ser,Cys,Met,Gly,Ser,Arg
OHAY01000006	cMAG, current study	175112	TGA|w	zeta	zeta_11	21	Leu,Glu,Asn,Gln,Asp,Pro,Val,His,Ile,Lys,Asn,Ser,Trp,Ala,Ser,Cys,Met,Gly,Ser,Leu,Arg					JNIO01000008.1	Firmicutes; Selenomonas ruminantium AB3002
OIXH01000029	cMAG, current study	175379	TGA|w	zeta	zeta_11	24	Leu,Glu,Undet,Ile,Ile2,Gln,Asp,Thr,Val,His,Ile,Lys,Asn,Ser,Trp,Ala,Phe,Ser,Cys,Met,Gly,Ser,Leu,Arg					NZ_CP031032.1	Bacteroidetes; Runella sp. SP2
OIPU01000001	cMAG, current study	175985	TGA|w	zeta	zeta_11	22	Leu,Glu,Asn,Ile,Ile2,Asp,Thr,Val,His,Ile,Lys,Asn,Ser,Trp,Ala,Ser,Cys,Met,Gly,Ser,Leu,Arg					NZ_CP031032.1	Bacteroidetes; Runella sp. SP2
OINJ01000001	cMAG, current study	175986	TGA|w	zeta	zeta_11	22	Leu,Glu,Asn,Ile,Ile2,Asp,Thr,Val,His,Ile,Lys,Asn,Ser,Trp,Ala,Ser,Cys,Met,Gly,Ser,Leu,Arg					NZ_CP031032.1	Bacteroidetes; Runella sp. SP2
OIMM01000002	cMAG, current study	175987	TGA|w	zeta	zeta_11	22	Leu,Glu,Asn,Ile,Ile2,Asp,Thr,Val,His,Ile,Lys,Asn,Ser,Trp,Ala,Ser,Cys,Met,Gly,Ser,Leu,Arg					NZ_CP031032.1	Bacteroidetes; Runella sp. SP2
OLBP01000001	cMAG, current study	175987	TGA|w	zeta	zeta_11	22	Leu,Glu,Asn,Ile,Ile2,Asp,Thr,Val,His,Ile,Lys,Asn,Ser,Trp,Ala,Ser,Cys,Met,Gly,Ser,Leu,Arg					NZ_CP031032.1	Bacteroidetes; Runella sp. SP2
OIML01000001	cMAG, current study	175988	TGA|w	zeta	zeta_11	22	Leu,Glu,Asn,Ile,Ile2,Asp,Thr,Val,His,Ile,Lys,Asn,Ser,Trp,Ala,Ser,Cys,Met,Gly,Ser,Leu,Arg					NZ_CP031032.1	Bacteroidetes; Runella sp. SP2
OINS01000001	cMAG, current study	175988	TGA|w	zeta	zeta_11	22	Asn,Ile,Ile2,Asp,Thr,Val,His,Ile,Lys,Asn,Ser,Trp,Ala,Ser,Cys,Met,Gly,Ser,Leu,Arg,Leu,Glu					NZ_CP031032.1	Bacteroidetes; Runella sp. SP2
OIKE01000002	cMAG, current study	176004	TGA|w	zeta	zeta_11	22	Leu,Glu,Asn,Ile,Ile2,Asp,Thr,Val,His,Ile,Lys,Asn,Ser,Trp,Ala,Ser,Cys,Met,Gly,Ser,Leu,Arg					NZ_CP031032.1	Bacteroidetes; Runella sp. SP2
OINI01000001	cMAG, current study	176005	TGA|w	zeta	zeta_11	22	Leu,Glu,Asn,Ile,Ile2,Asp,Thr,Val,His,Ile,Lys,Asn,Ser,Trp,Ala,Ser,Cys,Met,Gly,Ser,Leu,Arg					NZ_CP031032.1	Bacteroidetes; Runella sp. SP2
OLAR01000001	cMAG, current study	176005	TGA|w	zeta	zeta_11	22	Leu,Glu,Asn,Ile,Ile2,Asp,Thr,Val,His,Ile,Lys,Asn,Ser,Trp,Ala,Ser,Cys,Met,Gly,Ser,Leu,Arg					NZ_CP031032.1	Bacteroidetes; Runella sp. SP2
OIJI01000001	cMAG, current study	176006	TGA|w	zeta	zeta_11	22	Leu,Glu,Asn,Ile,Ile2,Asp,Thr,Val,His,Ile,Lys,Asn,Ser,Trp,Ala,Ser,Cys,Met,Gly,Ser,Leu,Arg			Y		NZ_CP031032.1	Bacteroidetes; Runella sp. SP2
OIOX01000001	cMAG, current study	176006	TGA|w	zeta	zeta_11	22	Leu,Glu,Asn,Ile,Ile2,Asp,Thr,Val,His,Ile,Lys,Asn,Ser,Trp,Ala,Ser,Cys,Met,Gly,Ser,Leu,Arg					NZ_CP031032.1	Bacteroidetes; Runella sp. SP2
OLXR01000011	cMAG, current study	177250	TGA|w	zeta	zeta_14	24	Glu,Undet,Glu,Undet,Leu,Ile,Gln,Cys,Asp,Ser,Trp,Pro,Undet,Lys,Asn,Gly,Thr,Ala,Phe,Ile2,Arg,Leu,Sup,His	TCA		Y		NZ_CP031032.1	Bacteroidetes; Runella sp. SP2

## Sheet: nearly identical
genomes clustered at 90% similarity at the genome level
cls ID	size	members												genome2cls
cls_1_81	81	OATT01000100,OAVV01000098,OAWB01000083,OBAG01000123,OBCT01000057,OBCU01000088,OBCV01000014,OBVI01000054,OBXW01000115,OBXZ01000146,OCHF01000050,OCHG01000105,OCMA01000041,OCMC01000052,OCPZ01000057,OCRP01000110,OFLY01000041,OFME01000049,OFMN01000076,OFMO01000072,OFMP01000048,OFMQ01000047,OFRY01000048,OFRZ01000076,OFSC01000046,OGPN01000023,OGPX01000026,OGPZ01000054,OGQQ01000082,OGRG01000096,OGSS01000…												OATT01000100	cls_1_81
cls_2_32	32	OAUH01000043,ERR844030_ms_1,OBJQ01000077,OBZD01000096,OBZF01000078,OCPX01000081,OGOQ01000098,OGRK01000094,OGTB01000054,OGUN01000050,OGYC01000074,OGZA01000030,OHAD01000101,OHUR01000026,OHXM01000017,OHYH01000026,OICB01000025,OICT01000024,OIDD01000026,OJMH01000169,OJSE01000155,OKRW01000057,OKVA01000013,OLGN01000078,OLOB01000056,OLPS01000138,OLQL01000074,OLRV01000041,OLWC01000027,OLXS01000029,OLXT010…												OAVV01000098	cls_1_81
cls_3_32	32	CEAR01029167,OBAQ01000124,OBJF01000128,OGCO01000246,OGPZ01000072,OHJU01000019,OHJX01000034,OHKK01000062,OHKU01000021,OHPO01000018,OHTD01000013,OICK01000023,OICR01000026,OIWP01000200,OIWV01000065,OJNS01000048,OJPR01000012,OJQP01000090,OJRC01000065,OJRK01000037,OJRT01000053,OKSB01000084,OLFY01000217,OLFZ01000118,OLGB01000200,OLGH01000138,OLNN01000114,OLPR01000090,OLRU01000124,OMDD01000022,QRFC01000…												OAWB01000083	cls_1_81
cls_4_31	31	OBWV01000111,OGWR01000033,OGXF01000053,OGYG01000098,OGZD01000102,OIIS01000010,OIJZ01000005,OIKP01000007,OILF01000001,OILW01000004,OIMD01000006,OIMW01000001,OIOB01000003,OIOD01000003,OIOK01000005,OIOT01000010,OIOW01000003,OIPC01000005,OIRC01000027,OLAY01000001,OLBF01000001,OLBT01000003,OLCX01000005,OLQO01000079,OLRO01000069,OLSC01000138,OLYB01000074,OLZQ01000035,OMFR01000034,OOAG01000060,phage_10_2												OBAG01000123	cls_1_81
cls_5_29	29	CDZK01015469,OBAE01000105,OCHL01000111,OCHV01000094,OGCM01000239,OGOO01000132,OGRD01000043,OGTL01000065,OGXT01000133,OHBE01000089,OIWM01000114,OJOV01000080,OJPT01000035,OJQL01000115,OKSB01000078,OLFT01000163,OLFY01000196,OLND01000117,OLNO01000079,OLNP01000086,OLPO01000070,OLQL01000089,OLRJ01000083,OLRW01000062,OLSO01000074,OLVO01000096,OLVT01000100,OWIQ01000031,OWJC01000051												OBCT01000057	cls_1_81
cls_6_18	18	OAUB01000058,OCHV01000088,OHAB01000087,OHJU01000015,OHPO01000015,OIHW01000011,OIID01000014,OIQP01000011,OIRE01000011,OIRJ01000014,OISE01000013,OITT01000013,OKYF01000017,OKYI01000013,OKZN01000015,OLDR01000012,OLEF01000014,QWCH01000269												OBCU01000088	cls_1_81
cls_7_17	17	OHAY01000006,OIJI01000001,OIKE01000002,OIML01000001,OIMM01000002,OINI01000001,OINJ01000001,OINS01000001,OIOX01000001,OIPU01000001,OIXA01000019,OJPI01000006,OKSC01000019,OLAR01000001,OLBP01000001,OLOX01000006,phage_16												OBCV01000014	cls_1_81
cls_8_17	17	OGWT01000016,OHAU01000141,OJRV01000117,OJRW01000064,OJRX01000111,OJSC01000122,OJSE01000139,OJSM01000078,OJSN01000076,OJSO01000083,OJSP01000145,OJSQ01000145,OJUG01000180,OLIY01000073,QZMG01000062,phage_11_1,phage_11_2												OBVI01000054	cls_1_81
cls_9_13	13	OFRY01000044,OIJJ01000006,OIKC01000003,OIML01000006,OIMM01000004,OINI01000005,OINS01000004,OIOX01000005,OIXJ01000001,OLAL01000004,OLNW01000110,phage_9_1,phage_9_2												OBXW01000115	cls_1_81
cls_10_12	12	OCHF01000043,Chlamydia_CVNZ01000019ext,OCHH01000021,OCPT01000040,OCPY01000053,OCPZ01000052,OFMT01000069,OLNE01000081,OMAA01000023,OMDC01000016,OMFP01000022,OMGA01000016												OBXZ01000146	cls_1_81
cls_11_11	11	OBAR01000155,OBWJ01000088,OGOL01000109,OIFE01000101,OIWL01000160,OJNQ01000029,OLPB01000029,OLSC01000143,OLWC01000038,OLXR01000035,OLXS01000032												OCHF01000050	cls_1_81
cls_12_10	10	OBKN01000015,Eld241-t0_s_1,OHLF01000025,OIFY01000007,OKXB01000099,OLNZ01000083,OLQG01000039,OLXC01000001,OMNQ01000001,phage_5												OCHG01000105	cls_1_81
cls_13_8	8	OBJP01000067,OIEG01000005,OIZB01000074,OLGL01000107,OLNQ01000088,OLSB01000088,phage_8_1,phage_8_2												OCMA01000041	cls_1_81
cls_14_8	8	OCLC01000020,Inf125_s_2,OEIM01000003,OGYF01000089,OIWL01000154,OJQA01000021,OKRV01000012,OLZJ01000019												OCMC01000052	cls_1_81
cls_15_7	7	OHUS01000015,OHXA01000011,OHZZ01000018,OIAM01000024,OIEC01000013,OIWS01000142,OKVP01000002												OCPZ01000057	cls_1_81
cls_16_7	7	OGPL01000016,OJPG01000010,OLFV01000031,OLZQ01000009,OLZR01000008,OMBK01000012,OMFR01000011												OCRP01000110	cls_1_81
cls_17_7	7	OBVO01000052,OGRG01000107,OGRO01000090,OHDZ01000027,OHKD01000031,OKXB01000124,OLQE01000062												OFLY01000041	cls_1_81
cls_18_6	6	OHCF01000051,OHCN01000055,OHKK01000055,OIXA01000142,OKTW01000053,OOCN01000077												OFME01000049	cls_1_81
cls_19_6	6	OGQI01000045,OGRL01000078,OGTL01000073,OJNL01000044,OKSC01000115,OLPH01000160												OFMN01000076	cls_1_81
cls_20_6	6	OGOJ01000065,OGWZ01000097,OGYD01000027,OGYN01000044,OGZO01000002,OODJ01000103												OFMO01000072	cls_1_81
cls_21_6	6	OAWA01000024,OGTB01000008,OJPU01000022,OKVF01000023,OLRX01000007,OWII01000011												OFMP01000048	cls_1_81
cls_22_5	5	OHIN01000009,OHPI01000007,OHTA01000010,OKSX01000010,OMFN01000011												OFMQ01000047	cls_1_81
cls_23_5	5	OGQH01000028,OMAL01000015,OMBP01000015,OMEV01000014,QWCN01000029												OFRY01000048	cls_1_81
cls_24_5	5	OFMV01000048,OLOK01000029,OLPB01000025,OLQG01000044,QWCY01000236												OFRZ01000076	cls_1_81
cls_25_5	5	OFMP01000047,OFMQ01000046,OGCO01000213,OIWT01000163,OIXG01000120												OFSC01000046	cls_1_81
cls_26_5	5	OBWJ01000082,OGOI01000071,OHAS01000014,OJPW01000082,OLQJ01000062												OGPN01000023	cls_1_81
cls_27_5	5	OAVV01000102,OBUX01000069,OGZX01000086,OLQG01000043,OMDJ01000050												OGPX01000026	cls_1_81
cls_28_5	5	OBJF01000120,HvCF_A6_ms_4,OBLG01000146,OLFZ01000126,OLNV01000049												OGPZ01000054	cls_1_81
cls_29_4	4	OMAL01000049,OMBP01000050,OMCU01000064,OMEV01000060												OGQQ01000082	cls_1_81
cls_30_4	4	OGXI01000029,OGXX01000055,OLGF01000091,OLOZ01000092												OGRG01000096	cls_1_81
cls_31_4	4	OGQX01000099,OJPA01000036,OJPC01000037,OLVR01000187												OGSS01000127	cls_1_81
cls_32_4	4	OGOC01000003,OIXH01000029,OLND01000017,OLSE01000042												OGZA01000036	cls_1_81
cls_33_4	4	OFSD01000058,OLQU01000060,OMBK01000035,OOBV01000062												OHAF01000067	cls_1_81
cls_34_4	4	OCPV01000032,OGOG01000008,PPYE01511035,phage_1												OHAT01000070	cls_1_81
cls_35_4	4	OBWI01000023,OCHF01000011,OCPY01000015,OCPZ01000017												OHKT01000036	cls_1_81
cls_36_4	4	OBHU01000056,OGTB01000055,OJMP01000070,OLOE01000022												OHLM01000037	cls_1_81
cls_37_4	4	OBAE01000091,OBAG01000118,OBAM01000118,OMFN01000044												OHNO01000022	cls_1_81
cls_38_4	4	OATA01000153,OLFT01000150,OLFX01000215,OLSC01000126												OHPM01000044	cls_1_81
cls_39_4	4	OATI01000137,CS_ms_21,OLNY01000078,OMGY01000095												OHQM01000028	cls_1_81
cls_40_3	3	OLYV01000018,OMAN01000017,OMFK01000016												OHXQ01000012	cls_1_81
cls_41_3	3	OLWD01000041,OLWQ01000028,OLWW01000036												OIWV01000054	cls_1_81
cls_42_3	3	OLVU01000042,OWIL01000029,phage_10_1												OJML01000021	cls_1_81
cls_43_3	3	OLSP01000004,OMBT01000004,OMEJ01000024												OJNH01000048	cls_1_81
cls_44_3	3	OJSE01000052,OJUG01000072,OLJW01000056												OJQF01000018	cls_1_81
cls_45_3	3	OJOH01000017,OMEW01000010,QWBY01000007												OJRB01000021	cls_1_81
cls_46_3	3	OHKV01000027,OHMY01000035,OHQS01000030												OJSI01000113	cls_1_81
cls_47_3	3	OHGL01000049,OHLL01000049,OHTT01000047												OJSM01000088	cls_1_81
cls_48_3	3	OBJQ01000079,OFMS01000042,OLOX01000059												OJSN01000086	cls_1_81
cls_49_3	3	OBJP01000075,OFMB01000041,OOAT01000079												OKRV01000014	cls_1_81
cls_50_3	3	OBAH01000076,OBAI01000126,OLOZ01000098												OKRW01000064	cls_1_81
cls_51_3	3	OKTS01000039,Fferm_ms_11,OMBQ01000121												OKSA01000050	cls_1_81
cls_52_3	3	CEAZ01003514,OLPO01000071,UMIU01010253												OKUM01000038	cls_1_81
cls_53_2	2	phage_13_1,phage_13_3												OKUZ01000024	cls_1_81
cls_54_2	2	OMAC01000093,OMBO01000086												OLGJ01000028	cls_1_81
cls_55_2	2	OLZO01000021,OMDY01000016												OLGO01000101	cls_1_81
cls_56_2	2	OLQJ01000056,PPYF01208384												OLIY01000083	cls_1_81
cls_57_2	2	OLOZ01000093,OODL01000120												OLOF01000050	cls_1_81
cls_58_2	2	OLNY01000079,OMGY01000082												OLOS01000113	cls_1_81
cls_59_2	2	OLNW01000127,phage_7_1												OLQR01000043	cls_1_81
cls_60_2	2	OLGM01000006,OLHG01000007												OLRB01000064	cls_1_81
cls_61_2	2	OJQC01000022,OJRQ01000077												OLRG01000090	cls_1_81
cls_62_2	2	OJOV01000072,OJRE01000045												OLRW01000060	cls_1_81
cls_63_2	2	OJOM01000034,OJRA01000016												OLSX01000045	cls_1_81
cls_64_2	2	OJNZ01000055,OJOA01000027												OLTF01000001	cls_1_81
cls_65_2	2	OHWI01000045,OHXU01000048												OLWB01000065	cls_1_81
cls_66_2	2	OHFX01000006,OLNL01000026												OLWZ01000040	cls_1_81
cls_67_2	2	OHFM01000019,OHTF01000018												OLYR01000006	cls_1_81
cls_68_2	2	OGOT01000012,OJOE01000015												OLZQ01000040	cls_1_81
cls_69_2	2	OFMT01000022,OICR01000007												OLZR01000039	cls_1_81
cls_70_2	2	OFMT01000010,OHMA01000001												OMAP01000009	cls_1_81
cls_71_2	2	OCLB01000002,OQVN01000003												OMAV01000008	cls_1_81
cls_72_2	2	OBKI01000059,OCAA01000151												OMCC01000013	cls_1_81
cls_73_2	2	OBHU01000008,OJMP01000008												OMCD01000026	cls_1_81
cls_74_2	2	CYGL01000011,QZMG01000076												OMCR01000009	cls_1_81
cls_75_1	1	phage_6_3												OMFA01000001	cls_1_81
cls_76_1	1	phage_6_2												OOAW01000092	cls_1_81
cls_77_1	1	phage_6_1												OODC01000039	cls_1_81
cls_78_1	1	phage_2												OODH01000049	cls_1_81
cls_79_1	1	phage_15												OODN01000068	cls_1_81
cls_80_1	1	phage_14_3												OODS01000049	cls_1_81
cls_81_1	1	phage_14_2												OBJP01000075	cls_49_3
cls_82_1	1	phage_14_1												OFMB01000041	cls_49_3
cls_83_1	1	phage_13_2												OIXR01000085	cls_153_1
cls_84_1	1	crAss001_MH675552												OJNH01000053	cls_143_1
cls_85_1	1	contig0005												OLGL01000146	cls_133_1
cls_86_1	1	contig0002												OLPO01000071	cls_52_3
cls_87_1	1	contig0001												OOAT01000079	cls_49_3
cls_88_1	1	Woesebacteria_MGFQ01000035												UMIU01010253	cls_52_3
cls_89_1	1	Woesebacteria_LCET01000015												OBJF01000120	cls_28_5
cls_90_1	1	TM6_bacterium_LBPE01000022												OBLG01000146	cls_28_5
cls_91_1	1	TARA_MK892826												OCHM01000051	cls_188_1
cls_92_1	1	TARA_MK892607												OLFZ01000126	cls_28_5
cls_93_1	1	TARA_MK892509												OLNV01000049	cls_28_5
cls_94_1	1	TARA_MK892493												CYGL01000011	cls_74_2
cls_95_1	1	TARA_CERP01038047												OBAR01000155	cls_11_11
cls_96_1	1	SRR4295175_ms_5												OBHU01000056	cls_36_4
cls_97_1	1	QWCE01000387												OBKI01000059	cls_72_2
cls_98_1	1	QWBY01000010												OBWJ01000088	cls_11_11
cls_99_1	1	QRFC01000022												OCAA01000151	cls_72_2
cls_100_1	1	PPYF01266999												OGOL01000109	cls_11_11
cls_101_1	1	PPYF01218884												OGTB01000055	cls_36_4
cls_102_1	1	PPYF01195288												OIFE01000101	cls_11_11
cls_103_1	1	PAJP01000008												OIWL01000160	cls_11_11
cls_104_1	1	OQWI01000009												OJMP01000070	cls_36_4
cls_105_1	1	OOCH01000086												OJNQ01000029	cls_11_11
cls_106_1	1	ONZZ01000054												OLFZ01000108	cls_135_1
cls_107_1	1	OMGY01000027												OLOE01000022	cls_36_4
cls_108_1	1	OMGK01000003												OLPB01000029	cls_11_11
cls_109_1	1	OMGI01000036												OLSC01000143	cls_11_11
cls_110_1	1	OMBQ01000128												OLWC01000038	cls_11_11
cls_111_1	1	OMAV01000002												OLXR01000035	cls_11_11
cls_112_1	1	OLXR01000011												OLXS01000032	cls_11_11
cls_113_1	1	OLXK01000100												PPYF01218884	cls_101_1
cls_114_1	1	OLWB01000066												QZMG01000076	cls_74_2
cls_115_1	1	OLWB01000021												OGQI01000045	cls_19_6
cls_116_1	1	OLVX01000015												OGRL01000078	cls_19_6
cls_117_1	1	OLSE01000140												OGTL01000073	cls_19_6
cls_118_1	1	OLSD01000074												OJNL01000044	cls_19_6
cls_119_1	1	OLSB01000098												OKSC01000115	cls_19_6
cls_120_1	1	OLRZ01000056												OLPH01000160	cls_19_6
cls_121_1	1	OLRF01000054												OBAH01000076	cls_50_3
cls_122_1	1	OLRA01000126												OBAI01000126	cls_50_3
cls_123_1	1	OLQV01000028												OGRO01000082	cls_174_1
cls_124_1	1	OLPO01000063												OHWI01000045	cls_65_2
cls_125_1	1	OLPO01000062												OHXU01000048	cls_65_2
cls_126_1	1	OLOZ01000027												OIYR01000021	cls_152_1
cls_127_1	1	OLOG01000029												OIZP01000035	cls_149_1
cls_128_1	1	OLOE01000004												OLOZ01000098	cls_50_3
cls_129_1	1	OLNW01000116												OLXK01000100	cls_113_1
cls_130_1	1	OLNI01000077												OATI01000137	cls_39_4
cls_131_1	1	OLNE01000087												OBAE01000105	cls_5_29
cls_132_1	1	OLGY01000065												OCHL01000111	cls_5_29
cls_133_1	1	OLGL01000146												OCHV01000094	cls_5_29
cls_134_1	1	OLGJ01000032												OGCM01000239	cls_5_29
cls_135_1	1	OLFZ01000108												OGOO01000132	cls_5_29
cls_136_1	1	OKWR01000042												OGRD01000043	cls_5_29
cls_137_1	1	OKTF01000036												OGTL01000065	cls_5_29
cls_138_1	1	OJQT01000029												OGXT01000133	cls_5_29
cls_139_1	1	OJQQ01000027												OHBE01000089	cls_5_29
cls_140_1	1	OJQL01000090												OIWM01000114	cls_5_29
cls_141_1	1	OJQH01000019												OJOV01000080	cls_5_29
cls_142_1	1	OJOU01000011												OJPT01000035	cls_5_29
cls_143_1	1	OJNH01000053												OJQL01000115	cls_5_29
cls_144_1	1	OJMP01000066												OKSB01000078	cls_5_29
cls_145_1	1	OJMP01000058												OLFT01000163	cls_5_29
cls_146_1	1	OJAW01000043												OLFY01000196	cls_5_29
cls_147_1	1	OJAR01000005												OLND01000117	cls_5_29
cls_148_1	1	OJAG01000039												OLNO01000079	cls_5_29
cls_149_1	1	OIZP01000035												OLNP01000086	cls_5_29
cls_150_1	1	OIZE01000030												OLNY01000078	cls_39_4
cls_151_1	1	OIYV01000031												OLPO01000070	cls_5_29
cls_152_1	1	OIYR01000021												OLQL01000089	cls_5_29
cls_153_1	1	OIXR01000085												OLRJ01000083	cls_5_29
cls_154_1	1	OIXH01000142												OLRW01000062	cls_5_29
cls_155_1	1	OIXH01000107												OLSO01000074	cls_5_29
cls_156_1	1	OIWS01000145												OLVO01000096	cls_5_29
cls_157_1	1	OIWQ01000029												OLVT01000100	cls_5_29
cls_158_1	1	OICG01000006												OMGY01000095	cls_39_4
cls_159_1	1	OIAT01000008												OWIQ01000031	cls_5_29
cls_160_1	1	OHYE01000011												OWJC01000051	cls_5_29
cls_161_1	1	OHXK01000005												OBAQ01000124	cls_3_32
cls_162_1	1	OHFV01000001												OBJF01000128	cls_3_32
cls_163_1	1	OHEN01000023												OGCO01000246	cls_3_32
cls_164_1	1	OHBM01000040												OGPZ01000072	cls_3_32
cls_165_1	1	OHBE01000017												OHJU01000019	cls_3_32
cls_166_1	1	OHAY01000065												OHJX01000034	cls_3_32
cls_167_1	1	OGZF01000025												OHKK01000062	cls_3_32
cls_168_1	1	OGZF01000022												OHKU01000021	cls_3_32
cls_169_1	1	OGZB01000001												OHPO01000018	cls_3_32
cls_170_1	1	OGYM01000002												OHTD01000013	cls_3_32
cls_171_1	1	OGYD01000028												OICK01000023	cls_3_32
cls_172_1	1	OGWS01000068												OICR01000026	cls_3_32
cls_173_1	1	OGWR01000031												OIWP01000200	cls_3_32
cls_174_1	1	OGRO01000082												OIWV01000065	cls_3_32
cls_175_1	1	OGPX01000023												OJNS01000048	cls_3_32
cls_176_1	1	OGPM01000085												OJPR01000012	cls_3_32
cls_177_1	1	OGPM01000076												OJQP01000090	cls_3_32
cls_178_1	1	OGOO01000044												OJRC01000065	cls_3_32
cls_179_1	1	OGON01000039												OJRK01000037	cls_3_32
cls_180_1	1	OGOM01000068												OJRT01000053	cls_3_32
cls_181_1	1	OGOH01000022												OKSB01000084	cls_3_32
cls_182_1	1	OFRY01000050												OLFY01000217	cls_3_32
cls_183_1	1	OFPS01000054												OLFZ01000118	cls_3_32
cls_184_1	1	OFMU01000028												OLGB01000200	cls_3_32
cls_185_1	1	OFMT01000073												OLGH01000138	cls_3_32
cls_186_1	1	OFLY01000012												OLNN01000114	cls_3_32
cls_187_1	1	OCLL01000003												OLPR01000090	cls_3_32
cls_188_1	1	OCHM01000051												OLRU01000124	cls_3_32
cls_189_1	1	OCHL01000028												OMDD01000022	cls_3_32
cls_190_1	1	OBYQ01000140												QRFC01000100	cls_3_32
cls_191_1	1	OBKV01000026												OBAE01000091	cls_37_4
cls_192_1	1	OBKN01000017												OBAG01000118	cls_37_4
cls_193_1	1	OBCI01000009												OBAM01000118	cls_37_4
cls_194_1	1	NC_021803												OBVO01000052	cls_17_7
cls_195_1	1	NC_021798												OCLB01000002	cls_71_2
cls_196_1	1	MDTC01014143												OCLL01000003	cls_187_1
cls_197_1	1	LULO01000006												OFMP01000047	cls_25_5
cls_198_1	1	LSPZ01000006												OFMQ01000046	cls_25_5
cls_199_1	1	LSPY01000006												OFRY01000050	cls_182_1
cls_200_1	1	LSPY01000004												OGCO01000213	cls_25_5
cls_201_1	1	LFIK01000274												OGOJ01000065	cls_20_6
cls_202_1	1	LDZU01000035												OGPM01000085	cls_176_1
cls_203_1	1	LAZR01000126												OGQX01000099	cls_31_4
cls_204_1	1	IAS_virus_KJ003983												OGRG01000107	cls_17_7
cls_205_1	1	Flavobact_ph_NC_031904												OGRO01000090	cls_17_7
cls_206_1	1	FUWD013401386												OGWR01000031	cls_173_1
cls_207_1	1	FUWD013255170												OGWS01000068	cls_172_1
cls_208_1	1	FUFK010040477												OGWZ01000097	cls_20_6
cls_209_1	1	FUFK010039141												OGYD01000027	cls_20_6
cls_210_1	1	ERR975045_s_1												OGYN01000044	cls_20_6
cls_211_1	1	Chlamydia_CVNZ01000007ext												OGZO01000002	cls_20_6
cls_212_1	1	Chitinophaga_FOJF01000001												OHBM01000040	cls_164_1
cls_213_1	1	Cellulophaga_ph_NC_021806												OHDZ01000027	cls_17_7
cls_214_1	1	CEUT01009082												OHKD01000031	cls_17_7
cls_215_1	1	CESO01030555												OHUS01000015	cls_15_7
cls_216_1	1	CENS01015162												OHXA01000011	cls_15_7
cls_217_1	1	CDZN01024782												OHZZ01000018	cls_15_7
cls_218_1	1	CDZH01002743												OIAM01000024	cls_15_7
cls_219_1	1	BCSF01000238												OIEC01000013	cls_15_7
cls_220_1	1	BCSF01000013												OIWS01000142	cls_15_7
cls_221_1	1	Azobact_ph_AP017903												OIWS01000145	cls_156_1
														OIWT01000163	cls_25_5
														OIXG01000120	cls_25_5
														OIXH01000107	cls_155_1
														OIYV01000031	cls_151_1
														OJNZ01000055	cls_64_2
														OJOA01000027	cls_64_2
														OJOM01000034	cls_63_2
														OJPA01000036	cls_31_4
														OJPC01000037	cls_31_4
														OJQL01000090	cls_140_1
														OJRA01000016	cls_63_2
														OKTS01000039	cls_51_3
														OKVP01000002	cls_15_7
														OKXB01000124	cls_17_7
														OLPO01000063	cls_124_1
														OLQE01000062	cls_17_7
														OLRZ01000056	cls_120_1
														OLSD01000074	cls_118_1
														OLSE01000140	cls_117_1
														OLVR01000187	cls_31_4
														OMBQ01000121	cls_51_3
														OMFN01000044	cls_37_4
														OODJ01000103	cls_20_6
														OQVN01000003	cls_71_2
														OQWI01000009	cls_104_1
														PPYF01195288	cls_102_1
														OATA01000153	cls_38_4
														OAUB01000058	cls_6_18
														OAUH01000043	cls_2_32
														OAVV01000102	cls_27_5
														OBCI01000009	cls_193_1
														OBJP01000067	cls_13_8
														OBJQ01000077	cls_2_32
														OBJQ01000079	cls_48_3
														OBKN01000015	cls_12_10
														OBKN01000017	cls_192_1
														OBUX01000069	cls_27_5
														OBWJ01000082	cls_26_5
														OBWV01000111	cls_4_31
														OBYQ01000140	cls_190_1
														OBZD01000096	cls_2_32
														OBZF01000078	cls_2_32
														OCHF01000043	cls_10_12
														OCHH01000021	cls_10_12
														OCHV01000088	cls_6_18
														OCLC01000020	cls_14_8
														OCPT01000040	cls_10_12
														OCPX01000081	cls_2_32
														OCPY01000053	cls_10_12
														OCPZ01000052	cls_10_12
														OEIM01000003	cls_14_8
														OFMS01000042	cls_48_3
														OFMT01000069	cls_10_12
														OFMT01000073	cls_185_1
														OFMV01000048	cls_24_5
														OFRY01000044	cls_9_13
														OFSD01000058	cls_33_4
														OGOH01000022	cls_181_1
														OGOI01000071	cls_26_5
														OGOM01000068	cls_180_1
														OGON01000039	cls_179_1
														OGOQ01000098	cls_2_32
														OGPM01000076	cls_177_1
														OGPX01000023	cls_175_1
														OGRK01000094	cls_2_32
														OGTB01000054	cls_2_32
														OGUN01000050	cls_2_32
														OGWR01000033	cls_4_31
														OGWT01000016	cls_8_17
														OGXF01000053	cls_4_31
														OGXI01000029	cls_30_4
														OGXX01000055	cls_30_4
														OGYC01000074	cls_2_32
														OGYD01000028	cls_171_1
														OGYF01000089	cls_14_8
														OGYG01000098	cls_4_31
														OGZA01000030	cls_2_32
														OGZD01000102	cls_4_31
														OGZX01000086	cls_27_5
														OHAB01000087	cls_6_18
														OHAD01000101	cls_2_32
														OHAS01000014	cls_26_5
														OHAU01000141	cls_8_17
														OHAY01000065	cls_166_1
														OHCF01000051	cls_18_6
														OHCN01000055	cls_18_6
														OHFM01000019	cls_67_2
														OHGL01000049	cls_47_3
														OHJU01000015	cls_6_18
														OHKK01000055	cls_18_6
														OHLF01000025	cls_12_10
														OHLL01000049	cls_47_3
														OHPO01000015	cls_6_18
														OHTF01000018	cls_67_2
														OHTT01000047	cls_47_3
														OHUR01000026	cls_2_32
														OHXM01000017	cls_2_32
														OHYH01000026	cls_2_32
														OICB01000025	cls_2_32
														OICT01000024	cls_2_32
														OIDD01000026	cls_2_32
														OIEG01000005	cls_13_8
														OIFY01000007	cls_12_10
														OIHW01000011	cls_6_18
														OIID01000014	cls_6_18
														OIIS01000010	cls_4_31
														OIJJ01000006	cls_9_13
														OIJZ01000005	cls_4_31
														OIKC01000003	cls_9_13
														OIKP01000007	cls_4_31
														OILF01000001	cls_4_31
														OILW01000004	cls_4_31
														OIMD01000006	cls_4_31
														OIML01000006	cls_9_13
														OIMM01000004	cls_9_13
														OIMW01000001	cls_4_31
														OINI01000005	cls_9_13
														OINS01000004	cls_9_13
														OIOB01000003	cls_4_31
														OIOD01000003	cls_4_31
														OIOK01000005	cls_4_31
														OIOT01000010	cls_4_31
														OIOW01000003	cls_4_31
														OIOX01000005	cls_9_13
														OIPC01000005	cls_4_31
														OIQP01000011	cls_6_18
														OIRC01000027	cls_4_31
														OIRE01000011	cls_6_18
														OIRJ01000014	cls_6_18
														OISE01000013	cls_6_18
														OITT01000013	cls_6_18
														OIWL01000154	cls_14_8
														OIXA01000142	cls_18_6
														OIXH01000142	cls_154_1
														OIXJ01000001	cls_9_13
														OIZB01000074	cls_13_8
														OJAG01000039	cls_148_1
														OJAR01000005	cls_147_1
														OJAW01000043	cls_146_1
														OJMH01000169	cls_2_32
														OJMP01000058	cls_145_1
														OJMP01000066	cls_144_1
														OJOV01000072	cls_62_2
														OJPW01000082	cls_26_5
														OJQA01000021	cls_14_8
														OJQC01000022	cls_61_2
														OJQH01000019	cls_141_1
														OJQT01000029	cls_138_1
														OJRE01000045	cls_62_2
														OJRQ01000077	cls_61_2
														OJRV01000117	cls_8_17
														OJRW01000064	cls_8_17
														OJRX01000111	cls_8_17
														OJSC01000122	cls_8_17
														OJSE01000139	cls_8_17
														OJSE01000155	cls_2_32
														OJSM01000078	cls_8_17
														OJSN01000076	cls_8_17
														OJSO01000083	cls_8_17
														OJSP01000145	cls_8_17
														OJSQ01000145	cls_8_17
														OJUG01000180	cls_8_17
														OKRV01000012	cls_14_8
														OKRW01000057	cls_2_32
														OKTF01000036	cls_137_1
														OKTW01000053	cls_18_6
														OKVA01000013	cls_2_32
														OKXB01000099	cls_12_10
														OKYF01000017	cls_6_18
														OKYI01000013	cls_6_18
														OKZN01000015	cls_6_18
														OLAL01000004	cls_9_13
														OLAY01000001	cls_4_31
														OLBF01000001	cls_4_31
														OLBT01000003	cls_4_31
														OLCX01000005	cls_4_31
														OLDR01000012	cls_6_18
														OLEF01000014	cls_6_18
														OLFT01000150	cls_38_4
														OLFX01000215	cls_38_4
														OLGF01000091	cls_30_4
														OLGJ01000032	cls_134_1
														OLGL01000107	cls_13_8
														OLGN01000078	cls_2_32
														OLGY01000065	cls_132_1
														OLIY01000073	cls_8_17
														OLNE01000081	cls_10_12
														OLNE01000087	cls_131_1
														OLNI01000077	cls_130_1
														OLNQ01000088	cls_13_8
														OLNW01000110	cls_9_13
														OLNW01000116	cls_129_1
														OLNW01000127	cls_59_2
														OLNY01000079	cls_58_2
														OLNZ01000083	cls_12_10
														OLOB01000056	cls_2_32
														OLOK01000029	cls_24_5
														OLOX01000059	cls_48_3
														OLOZ01000092	cls_30_4
														OLOZ01000093	cls_57_2
														OLPB01000025	cls_24_5
														OLPO01000062	cls_125_1
														OLPS01000138	cls_2_32
														OLQG01000039	cls_12_10
														OLQG01000043	cls_27_5
														OLQG01000044	cls_24_5
														OLQJ01000056	cls_56_2
														OLQJ01000062	cls_26_5
														OLQL01000074	cls_2_32
														OLQO01000079	cls_4_31
														OLQU01000060	cls_33_4
														OLRA01000126	cls_122_1
														OLRO01000069	cls_4_31
														OLRV01000041	cls_2_32
														OLSB01000088	cls_13_8
														OLSB01000098	cls_119_1
														OLSC01000126	cls_38_4
														OLSC01000138	cls_4_31
														OLVU01000042	cls_42_3
														OLWB01000066	cls_114_1
														OLWC01000027	cls_2_32
														OLWD01000041	cls_41_3
														OLWQ01000028	cls_41_3
														OLWW01000036	cls_41_3
														OLXC01000001	cls_12_10
														OLXS01000029	cls_2_32
														OLXT01000028	cls_2_32
														OLYB01000074	cls_4_31
														OLZJ01000019	cls_14_8
														OLZQ01000035	cls_4_31
														OMAA01000023	cls_10_12
														OMAC01000093	cls_54_2
														OMAL01000049	cls_29_4
														OMBK01000035	cls_33_4
														OMBO01000086	cls_54_2
														OMBP01000050	cls_29_4
														OMBQ01000128	cls_110_1
														OMCU01000064	cls_29_4
														OMDC01000016	cls_10_12
														OMDJ01000050	cls_27_5
														OMEV01000060	cls_29_4
														OMFP01000022	cls_10_12
														OMFR01000034	cls_4_31
														OMGA01000016	cls_10_12
														OMGI01000036	cls_109_1
														OMGY01000082	cls_58_2
														OMNQ01000001	cls_12_10
														ONZZ01000054	cls_106_1
														OOAG01000060	cls_4_31
														OOBV01000062	cls_33_4
														OOCH01000086	cls_105_1
														OOCN01000077	cls_18_6
														OODL01000120	cls_57_2
														OWIL01000029	cls_42_3
														PPYF01208384	cls_56_2
														QWCH01000269	cls_6_18
														QWCY01000236	cls_24_5
														QWCY01000259	cls_2_32
														QZMG01000062	cls_8_17
														OBWI01000023	cls_35_4
														OCHF01000011	cls_35_4
														OCPY01000015	cls_35_4
														OCPZ01000017	cls_35_4
														OFLY01000012	cls_186_1
														OFMT01000022	cls_69_2
														OFMU01000028	cls_184_1
														OFPS01000054	cls_183_1
														OGOO01000044	cls_178_1
														OGZB01000001	cls_169_1
														OGZF01000022	cls_168_1
														OGZF01000025	cls_167_1
														OHBE01000017	cls_165_1
														OHEN01000023	cls_163_1
														OHKV01000027	cls_46_3
														OHMY01000035	cls_46_3
														OHQS01000030	cls_46_3
														OHXK01000005	cls_161_1
														OHYE01000011	cls_160_1
														OIAT01000008	cls_159_1
														OICG01000006	cls_158_1
														OICR01000007	cls_69_2
														OIWQ01000029	cls_157_1
														OIZE01000030	cls_150_1
														OJOU01000011	cls_142_1
														OJQQ01000027	cls_139_1
														OJSE01000052	cls_44_3
														OJUG01000072	cls_44_3
														OLJW01000056	cls_44_3
														OLOG01000029	cls_127_1
														OLOZ01000027	cls_126_1
														OLQV01000028	cls_123_1
														OLZO01000021	cls_55_2
														OMDY01000016	cls_55_2
														OMGY01000027	cls_107_1
														PPYF01266999	cls_100_1
														QWCE01000387	cls_97_1
														OAWA01000024	cls_21_6
														OBHU01000008	cls_73_2
														OBKV01000026	cls_191_1
														OCHL01000028	cls_189_1
														OCPV01000032	cls_34_4
														OFMT01000010	cls_70_2
														OGOC01000003	cls_32_4
														OGOG01000008	cls_34_4
														OGOT01000012	cls_68_2
														OGPL01000016	cls_16_7
														OGQH01000028	cls_23_5
														OGTB01000008	cls_21_6
														OGYM01000002	cls_170_1
														OHAY01000006	cls_7_17
														OHFV01000001	cls_162_1
														OHFX01000006	cls_66_2
														OHIN01000009	cls_22_5
														OHMA01000001	cls_70_2
														OHPI01000007	cls_22_5
														OHTA01000010	cls_22_5
														OIJI01000001	cls_7_17
														OIKE01000002	cls_7_17
														OIML01000001	cls_7_17
														OIMM01000002	cls_7_17
														OINI01000001	cls_7_17
														OINJ01000001	cls_7_17
														OINS01000001	cls_7_17
														OIOX01000001	cls_7_17
														OIPU01000001	cls_7_17
														OIXA01000019	cls_7_17
														OIXH01000029	cls_32_4
														OJMP01000008	cls_73_2
														OJOE01000015	cls_68_2
														OJOH01000017	cls_45_3
														OJPG01000010	cls_16_7
														OJPI01000006	cls_7_17
														OJPU01000022	cls_21_6
														OKSC01000019	cls_7_17
														OKSX01000010	cls_22_5
														OKVF01000023	cls_21_6
														OKWR01000042	cls_136_1
														OLAR01000001	cls_7_17
														OLBP01000001	cls_7_17
														OLFV01000031	cls_16_7
														OLGM01000006	cls_60_2
														OLHG01000007	cls_60_2
														OLND01000017	cls_32_4
														OLNL01000026	cls_66_2
														OLOE01000004	cls_128_1
														OLOX01000006	cls_7_17
														OLRF01000054	cls_121_1
														OLRX01000007	cls_21_6
														OLSE01000042	cls_32_4
														OLSP01000004	cls_43_3
														OLVX01000015	cls_116_1
														OLWB01000021	cls_115_1
														OLXR01000011	cls_112_1
														OLYV01000018	cls_40_3
														OLZQ01000009	cls_16_7
														OLZR01000008	cls_16_7
														OMAL01000015	cls_23_5
														OMAN01000017	cls_40_3
														OMAV01000002	cls_111_1
														OMBK01000012	cls_16_7
														OMBP01000015	cls_23_5
														OMBT01000004	cls_43_3
														OMEJ01000024	cls_43_3
														OMEV01000014	cls_23_5
														OMEW01000010	cls_45_3
														OMFK01000016	cls_40_3
														OMFN01000011	cls_22_5
														OMFR01000011	cls_16_7
														OMGK01000003	cls_108_1
														OWII01000011	cls_21_6
														PPYE01511035	cls_34_4
														QRFC01000022	cls_99_1
														QWBY01000007	cls_45_3
														QWBY01000010	cls_98_1
														QWCN01000029	cls_23_5
														crAss001_MH675552	cls_84_1
														NC_021798	cls_195_1
														NC_021803	cls_194_1
														PAJP01000008	cls_103_1
														TARA_MK892493	cls_94_1
														TARA_MK892509	cls_93_1
														TARA_MK892607	cls_92_1
														TARA_MK892826	cls_91_1
														CS_ms_21	cls_39_4
														Eld241-t0_s_1	cls_12_10
														ERR844030_ms_1	cls_2_32
														ERR975045_s_1	cls_210_1
														Fferm_ms_11	cls_51_3
														HvCF_A6_ms_4	cls_28_5
														Inf125_s_2	cls_14_8
														Sib1_ms_5	cls_3_32
														SRR4295175_ms_5	cls_96_1
														phage_1	cls_34_4
														phage_10_1	cls_42_3
														phage_10_2	cls_4_31
														phage_11_1	cls_8_17
														phage_11_2	cls_8_17
														phage_13_1	cls_53_2
														phage_13_2	cls_83_1
														phage_13_3	cls_53_2
														phage_14_1	cls_82_1
														phage_14_2	cls_81_1
														phage_14_3	cls_80_1
														phage_15	cls_79_1
														phage_16	cls_7_17
														phage_2	cls_78_1
														phage_5	cls_12_10
														phage_6_1	cls_77_1
														phage_6_2	cls_76_1
														phage_6_3	cls_75_1
														phage_7_1	cls_59_2
														phage_8_1	cls_13_8
														phage_8_2	cls_13_8
														phage_9_1	cls_9_13
														phage_9_2	cls_9_13
														Azobact_ph_AP017903	cls_221_1
														BCSF01000013	cls_220_1
														BCSF01000238	cls_219_1
														CDZH01002743	cls_218_1
														CDZK01015469	cls_5_29
														CDZN01024782	cls_217_1
														CEAR01029167	cls_3_32
														CEAZ01003514	cls_52_3
														Cellulophaga_ph_NC_021806	cls_213_1
														CENS01015162	cls_216_1
														CESO01030555	cls_215_1
														CEUT01009082	cls_214_1
														Chitinophaga_FOJF01000001	cls_212_1
														Chlamydia_CVNZ01000007ext	cls_211_1
														Chlamydia_CVNZ01000019ext	cls_10_12
														contig0001	cls_87_1
														contig0002	cls_86_1
														contig0005	cls_85_1
														crAssphage	cls_1_81
														Flavobact_ph_NC_031904	cls_205_1
														FUFK010039141	cls_209_1
														FUFK010040477	cls_208_1
														FUWD013255170	cls_207_1
														FUWD013401386	cls_206_1
														IAS_virus_KJ003983	cls_204_1
														LAZR01000126	cls_203_1
														LDZU01000035	cls_202_1
														LFIK01000274	cls_201_1
														LSPY01000004	cls_200_1
														LSPY01000006	cls_199_1
														LSPZ01000006	cls_198_1
														LULO01000006	cls_197_1
														MDTC01014143	cls_196_1
														TARA_CERP01038047	cls_95_1
														TM6_bacterium_LBPE01000022	cls_90_1
														Woesebacteria_LCET01000015	cls_89_1
														Woesebacteria_MGFQ01000035	cls_88_1

## Sheet: depth
depth* of the clades in individual gene trees						relative depth of the clades in individual gene trees
	MCP	gene75	portal	TerL			MCP	gene75	portal	TerL	AVERAGE
alpha_gamma	0.854992	2.1668	1.49182	0.974287		alpha_gamma	0.529122	0.829901	0.724882	0.526535	0.65261
beta	0.445216	1.22589	0.628471	0.6927		beta	0.275527	0.469527	0.305377	0.374356	0.356197
delta	0.352024	0.608001	0.458896	0.554335		delta	0.217854	0.232869	0.22298	0.29958	0.243321
epsilon	0.330992	0.895841	0.610147	0.379009		epsilon	0.204839	0.343114	0.296473	0.204828	0.262313
zeta	1.02461	2.27482	0.87011	0.824321		zeta	0.63409	0.871275	0.42279	0.445489	0.593411
WHOLE TREE	1.61587	2.61091	2.05802	1.85038		WHOLE TREE	1	1	1	1
*- depth of a (sub)tree is calculated as an unweighted average distance from the LCA to the leaves in a rooted tree

## Sheet: prok matches
taxon	No. of hits from crAss phages into the prokaryotic complete genome database	No. of proteins in the prokaryotic complete genome database	odds ratio
cellular organisms	516	21391695	1
cellular organisms; Bacteria	505	20738134	1.00953
cellular organisms; Bacteria; Bacteroidetes	325	1200857	11.2199
cellular organisms; Bacteria; Firmicutes	100	3692717	1.12266
cellular organisms; Bacteria; Proteobacteria	54	11192338	0.200018
cellular organisms; Bacteria; other	26	4652222	0.231691
cellular organisms; Archaea	11	653561	0.697754
