# Supplementary material for: Analysis of metagenome-assembled viral genomes from the human gut reveals diverse putative CrAss-like phages with unique genomic features
Source: Nat Commun. 2021 Feb 16;12:1044. doi: 10.1038/s41467-021-21350-w (PMC7886860; doi:10.1038/s41467-021-21350-w)
Supplement: Supplementary file 5 — Supplementary Data 2 [file 41467_2021_21350_MOESM5_ESM.xlsx]

## Sheet: after adapters & RNA cleanup
Percentage	CladeReads	TaxonReads	TaxRank	TaxID	Name
100.00	70311494	0	R	1	root
100.00	70311494	0	D	10239	Viruses
94.98	66778549	0	D1	2731341	Duplodnaviria
94.98	66778549	0	D2	2731360	Heunggongvirae
94.97	66778110	0	P	2731618	Uroviricota
94.97	66778110	0	C	2731619	Caudoviricetes
94.97	66778110	0	O	28883	Caudovirales
65.88	46320165	0	F	10744	Podoviridae
61.85	43485400	0	F1	196895	Extended crAssphage family
32.86	23101309	0	G	2748726	alpha_gamma
28.36	19943354	0	F3	2748757	alpha_1
9.38	6592933	6592933	S	2748254	OLZR01000039
1.50	1052818	1052818	S	2748276	OCMA01000041
1.40	982766	982766	S	2748270	OBCU01000088
1.04	731073	731073	S	2748272	OCMC01000052
1.03	721849	721849	S	2748271	OJSI01000113
0.95	667629	667629	S	2748269	OBCT01000057
0.79	552820	552820	S	2748274	OJSN01000086
0.58	408294	408294	S	2748273	OJSM01000088
0.46	325241	325241	S	2748305	OBVI01000054
0.44	310808	310808	S	2748310	OHAT01000070
0.41	286837	286837	S	2748101	crAssphage
0.38	267308	267308	S	2748247	OLRG01000090
0.38	266377	266377	S	2748300	OGRG01000096
0.36	255326	255326	S	2748219	OLGO01000101
0.36	253111	253111	S	2748311	OCRP01000110
0.34	236224	236224	S	2748291	OFLY01000041
0.31	218153	218153	S	2748187	OLRB01000064
0.29	204648	204648	S	2748265	OLSX01000045
0.27	192382	192382	S	2748248	OJRB01000021
0.26	182245	182245	S	2748221	OFSC01000046
0.25	178853	178853	S	2748314	OAWB01000083
0.25	176088	176088	S	2748241	OFRZ01000076
0.25	174104	174104	S	2748223	OLOF01000050
0.25	173744	173744	S	2748286	OGSS01000127
0.25	172566	172566	S	2748202	OFMO01000072
0.24	171265	171265	S	2748295	OATT01000100
0.23	161101	161101	S	2748264	OIWV01000054
0.22	157013	157013	S	2748281	OGPN01000023
0.22	156824	156824	S	2748318	OLGJ01000028
0.22	154252	154252	S	2748301	OGQQ01000082
0.21	150301	150301	S	2748299	OODS01000049
0.21	149606	149606	S	2748232	OMCD01000026
0.20	143017	143017	S	2748292	OFMN01000076
0.20	141595	141595	S	2748316	OAVV01000098
0.20	137225	137225	S	2748230	OLTF01000001
0.19	135890	135890	S	2748297	OLWB01000065
0.19	133331	133331	S	2748284	OLRW01000060
0.19	132707	132707	S	2748229	OBAG01000123
0.19	131340	131340	S	2748315	OJNH01000048
0.19	130916	130916	S	2748217	OLQR01000043
0.18	129168	129168	S	2748249	OKUZ01000024
0.18	128564	128564	S	2748259	OODH01000049
0.18	126578	126578	S	2748212	OGPX01000026
0.18	125051	125051	S	2748243	OLWZ01000040
0.18	123220	123220	S	2748298	OFME01000049
0.17	118786	118786	S	2748306	OBCV01000014
0.16	114504	114504	S	2748312	OKRW01000064
0.16	113217	113217	S	2748193	OKUM01000038
0.15	107413	107413	S	2748317	OODC01000039
0.15	103701	103701	S	2748285	OGPZ01000054
0.14	97198	97198	S	2748235	OKRV01000014
0.14	96940	96940	S	2748244	OMFA01000001
0.14	96877	96877	S	2748256	OLOS01000113
0.13	89517	89517	S	2748234	OHQM01000028
0.12	84304	84304	S	2748197	OJQF01000018
0.11	75749	75749	S	2748288	OJML01000021
0.09	66017	66017	S	2748277	OBXW01000115
0.09	65877	65877	S	2748289	OFRY01000048
0.07	50333	50333	S	2748213	OODN01000068
0.07	48308	48308	S	2748313	OOAW01000092
0.07	46456	46456	S	2748287	OGZA01000036
0.06	45424	45424	S	2748129	OHXQ01000012
0.05	32578	32578	S	2748307	OCHF01000050
0.04	27456	27456	S	2748261	OMAV01000008
0.03	24154	24154	S	2748262	OMCR01000009
0.02	14578	14578	S	2748253	OLZQ01000040
0.01	8198	8198	S	2748280	OBXZ01000146
0.01	6513	6513	S	2748309	OCHG01000105
0.01	3771	3771	S	2748308	OCPZ01000057
1.84	1291079	0	F3	2748749	gamma_5
0.45	315890	315890	S	2748157	OHJX01000034
0.11	80815	80815	S	2748163	OJNS01000048
0.10	72909	72909	S	2748146	OHKU01000021
0.09	61947	61947	S	2748161	OHKK01000062
0.09	59824	59824	S	2748147	OHPO01000018
0.08	58416	58416	S	2748159	OBJF01000128
0.07	50699	50699	S	2748169	OJQP01000090
0.07	46289	46289	S	2748145	OHJU01000019
0.06	42658	42658	S	2748164	QRFC01000100
0.06	39269	39269	S	2748144	OIWV01000065
0.05	37387	37387	S	2748150	OGPZ01000072
0.05	34613	34613	S	2748165	OGCO01000246
0.05	34378	34378	S	2748143	OLFY01000217
0.05	32150	32150	S	2748135	OLGB01000200
0.04	30819	30819	S	2748162	OBAQ01000124
0.04	30090	30090	S	2748149	OLRU01000124
0.04	29970	29970	S	2748155	OKSB01000084
0.04	28964	28964	S	2748097	CEAR01029167
0.04	27673	27673	S	2748158	OMDD01000022
0.04	26944	26944	S	2748136	OLPR01000090
0.04	26900	26900	S	2748148	OHTD01000013
0.03	23884	23884	S	2748080	Sib1_ms_5
0.03	19770	19770	S	2748166	OLNN01000114
0.02	14892	14892	S	2748140	OLFZ01000118
0.02	13785	13785	S	2748137	OICR01000026
0.02	11784	11784	S	2748132	OJRT01000053
0.01	10494	10494	S	2748133	OJRK01000037
0.01	6951	6951	S	2748131	OJRC01000065
0.01	6692	6692	S	2748180	OLGH01000138
0.01	5434	5434	S	2748138	OICK01000023
0.01	5023	5023	S	2748179	OIWP01000200
0.00	3065	3065	S	2748134	OJPR01000012
0.72	505109	0	F3	2748750	alpha_9
0.41	286984	286984	S	2748296	OGRO01000082
0.13	93205	93205	S	2748100	CDZH01002743
0.11	79955	79955	S	2748266	OLXK01000100
0.04	30322	30322	S	2748242	OLOZ01000098
0.02	12462	12462	S	2748081	ERR975045_s_1
0.00	1134	1134	S	2748178	OIYR01000021
0.00	937	937	S	2748206	OIZP01000035
0.60	424994	0	F3	2748746	gamma_2
0.17	117113	117113	S	2748167	OMGY01000095
0.09	66256	66256	S	2748216	OJQL01000115
0.03	19719	19719	S	2748198	OBAE01000105
0.02	16384	16384	S	2748255	OLRW01000062
0.02	15694	15694	S	2748290	OGRD01000043
0.02	13440	13440	S	2748203	OHBE01000089
0.02	13320	13320	S	2748177	OGXT01000133
0.02	10595	10595	S	2748195	OLNY01000078
0.02	10561	10561	S	2748207	OLQL01000089
0.01	8785	8785	S	2748196	OLRJ01000083
0.01	8340	8340	S	2748077	CS_ms_21
0.01	8290	8290	S	2748199	OKSB01000078
0.01	8015	8015	S	2748220	OLVO01000096
0.01	7890	7890	S	2748191	OLNP01000086
0.01	7261	7261	S	2748215	OJPT01000035
0.01	6995	6995	S	2748204	OATI01000137
0.01	6953	6953	S	2748205	OJOV01000080
0.01	6406	6406	S	2748201	OGOO01000132
0.01	6389	6389	S	2748098	CDZK01015469
0.01	6347	6347	S	2748240	OWIQ01000031
0.01	6263	6263	S	2748226	OLND01000117
0.01	6250	6250	S	2748200	OLFY01000196
0.01	6081	6081	S	2748176	OGCM01000239
0.01	5987	5987	S	2748282	OGTL01000065
0.01	5452	5452	S	2748188	OLPO01000070
0.01	5228	5228	S	2748192	OIWM01000114
0.01	5076	5076	S	2748245	OLNO01000079
0.01	4873	4873	S	2748214	OLVT01000100
0.01	4302	4302	S	2748190	OLFT01000163
0.01	4150	4150	S	2748210	OCHV01000094
0.00	3378	3378	S	2748246	OLSO01000074
0.00	2614	2614	S	2748239	OWJC01000051
0.59	415861	0	F3	2748748	alpha_4
0.15	103870	103870	S	2748142	OCAA01000151
0.09	65567	65567	S	2748079	SRR4295175_ms_5
0.06	40055	40055	S	2748222	PPYF01218884
0.04	28258	28258	S	2748268	CYGL01000011
0.04	28099	28099	S	2748238	OBKI01000059
0.03	23715	23715	S	2748218	OLFZ01000108
0.02	17068	17068	S	2748228	OLSC01000143
0.02	13104	13104	S	2748168	OLOE01000022
0.02	12916	12916	S	2748267	OLPB01000029
0.02	12582	12582	S	2748258	OGTB01000055
0.02	12134	12134	S	2748209	OGOL01000109
0.02	11287	11287	S	2748279	OBAR01000155
0.01	9212	9212	S	2748208	OJNQ01000029
0.01	8420	8420	S	2748278	OIWL01000160
0.01	7480	7480	S	2748283	OIFE01000101
0.01	6750	6750	S	2748257	OBWJ01000088
0.01	5518	5518	S	2748096	CDZN01024782
0.01	4615	4615	S	2748227	QZMG01000076
0.00	3330	3330	S	2748237	OJMP01000070
0.00	1541	1541	S	2748236	OBHU01000056
0.35	244502	0	F3	2748756	alpha_2
0.28	197083	197083	S	2748152	OIXR01000085
0.02	11188	11188	S	2748139	OLGL01000146
0.02	10569	10569	S	2748250	OJNH01000053
0.01	7450	7450	S	2748189	UMIU01010253
0.01	6920	6920	S	2748184	OLPO01000071
0.01	6658	6658	S	2748099	CEAZ01003514
0.00	2136	2136	S	2748185	OOAT01000079
0.00	1361	1361	S	2748194	OBJP01000075
0.00	1070	1070	S	2748175	OFMB01000041
0.25	176009	0	F3	2748759	alpha_5
0.18	126905	126905	S	2748173	OJNL01000044
0.04	28721	28721	S	2748156	OGRL01000078
0.01	7671	7671	S	2748172	OLPH01000160
0.01	5882	5882	S	2748174	OGQI01000045
0.01	5211	5211	S	2748171	OKSC01000115
0.00	1584	1584	S	2748170	OGTL01000073
0.14	100303	0	F3	2748747	alpha_3
0.06	42620	42620	S	2748141	OCHM01000051
0.02	14989	14989	S	2748151	OLNV01000049
0.02	12612	12612	S	2748078	HvCF_A6_ms_4
0.02	12527	12527	S	2748186	OBJF01000120
0.01	9947	9947	S	2748160	OBLG01000146
0.01	7554	7554	S	2748130	OLFZ01000126
11.17	7854912	0	G	2748724	zeta
5.30	3727356	0	F3	2748780	zeta_8
3.03	2129858	2129858	S	2748438	OGOT01000012
1.95	1374133	1374133	S	2748435	OJOE01000015
0.16	111144	111144	S	2748432	OLSP01000004
0.06	41825	41825	S	2748440	OJOH01000017
0.06	39634	39634	S	2748444	OMEW01000010
0.04	28144	28144	S	2748441	QWBY01000007
0.00	2532	2532	S	2748442	OMBT01000004
2.39	1680297	0	F3	2748735	zeta_4
0.42	297464	297464	S	2748684	OMGK01000003
0.36	250218	250218	S	2748681	QWCN01000029
0.35	247148	247148	S	2748686	OHMA01000001
0.28	193975	193975	S	2748673	OCPV01000032
0.25	173728	173728	S	2748685	OGQH01000028
0.23	159954	159954	S	2748672	OFMT01000010
0.16	115366	115366	S	2748677	OHIN01000009
0.15	102157	102157	S	2748671	OMFN01000011
0.07	49948	49948	S	2748683	PPYE01511035
0.07	48026	48026	S	2748052	phage_1
0.06	42148	42148	S	2748682	OGOG01000008
2.32	1631130	0	F3	2748777	zeta_9
1.68	1181811	1181811	S	2748426	OCHL01000028
0.13	91839	91839	S	2748430	OWII01000011
0.13	91557	91557	S	2748439	OGTB01000008
0.10	71901	71901	S	2748428	OLRX01000007
0.10	70709	70709	S	2748434	OJPU01000022
0.10	66968	66968	S	2748433	OKVF01000023
0.08	55968	55968	S	2748431	OAWA01000024
0.32	225752	0	F3	2748787	zeta_13
0.13	90813	90813	S	2748689	OLZQ01000009
0.07	48640	48640	S	2748692	OMFR01000011
0.03	19427	19427	S	2748694	OLWB01000021
0.02	16752	16752	S	2748693	OLZR01000008
0.02	15051	15051	S	2748690	OJPG01000010
0.02	12707	12707	S	2748687	OLFV01000031
0.02	11358	11358	S	2748688	OGPL01000016
0.02	10935	10935	S	2748691	OMBK01000012
0.29	205771	0	F3	2748737	zeta_11
0.09	65866	65866	S	2748702	OLSE01000042
0.08	54594	54594	S	2748704	OLOX01000006
0.02	16792	16792	S	2748706	OJPI01000006
0.02	15047	15047	S	2748705	OLND01000017
0.02	11696	11696	S	2748700	OIXA01000019
0.01	8343	8343	S	2748710	OHAY01000006
0.01	7011	7011	S	2748709	OKSC01000019
0.01	6988	6988	S	2748056	phage_15
0.01	5394	5394	S	2748057	phage_16
0.01	4880	4880	S	2748703	OGOC01000003
0.01	4394	4394	S	2748711	OIXH01000029
0.01	3671	3671	S	2748708	OJMP01000008
0.00	974	974	S	2748718	OIKE01000002
0.18	128413	0	F3	2748776	zeta_10
0.18	128413	128413	S	2748425	OMAV01000002
0.14	101005	0	F3	2748778	zeta_1
0.05	38018	38018	S	2748436	OLOE01000004
0.05	32650	32650	S	2748427	OLNL01000026
0.04	30225	30225	S	2748437	OHFX01000006
0.11	75762	0	F3	2748789	zeta_14
0.10	66813	66813	S	2748723	OLXR01000011
0.01	5226	5226	S	2748699	QRFC01000022
0.01	3699	3699	S	2748696	OHFV01000001
0.06	39146	0	F3	2748775	zeta_7
0.06	39146	39146	S	2748424	QWBY01000010
0.02	14374	0	F3	2748788	zeta_15
0.02	14374	14374	S	2748695	OBKV01000026
0.01	8584	0	F3	2748790	zeta_12
0.01	4540	4540	S	2748697	OLRF01000054
0.00	2139	2139	S	2748698	OLVX01000015
0.00	1892	1892	S	2748701	OGYM01000002
0.01	7250	0	F3	2748734	zeta_2
0.01	7250	7250	S	2748051	phage_2
0.01	4896	0	F3	2748786	zeta_6
0.00	2067	2067	S	2748670	OMFK01000016
0.00	1442	1442	S	2748669	OLYV01000018
0.00	1386	1386	S	2748668	OMAN01000017
0.00	3430	0	F3	2748785	zeta_5
0.00	2939	2939	S	2748666	OLHG01000007
0.00	491	491	S	2748667	OLGM01000006
0.00	1412	0	F3	2748779	zeta_16
0.00	1412	1412	S	2748429	OKWR01000042
0.00	33	0	F3	2748736	zeta_3
0.00	20	20	S	2748054	phage_14_2
0.00	10	10	S	2748053	phage_14_1
0.00	2	2	S	2748055	phage_14_3
8.50	5973509	0	G	2748725	delta
2.58	1811264	0	F3	2748738	delta_15
0.35	242828	242828	S	2748075	Eld241-t0_s_1
0.29	203269	203269	S	2748660	OMDC01000016
0.29	200618	200618	S	2748619	OFMT01000069
0.26	180953	180953	S	2748645	OHLF01000025
0.23	159697	159697	S	2748652	OLQG01000039
0.19	134003	134003	S	2748665	OLNZ01000083
0.15	106524	106524	S	2748058	phage_5
0.15	105217	105217	S	2748621	OHFM01000019
0.14	100944	100944	S	2748622	OHTF01000018
0.13	93109	93109	S	2748661	OMFP01000022
0.12	84360	84360	S	2748664	OLNE01000081
0.08	57260	57260	S	2748598	OBKN01000015
0.08	56630	56630	S	2748605	OOCH01000086
0.05	37032	37032	S	2748594	OLGY01000065
0.03	18771	18771	S	2748630	OJAR01000005
0.02	13980	13980	S	2748631	OHAY01000065
0.01	10367	10367	S	2748655	OBCI01000009
0.00	2505	2505	S	2748061	phage_6_3
0.00	1449	1449	S	2748656	OMNQ01000001
0.00	761	761	S	2748059	phage_6_1
0.00	390	390	S	2748072	phage_13_2
0.00	169	169	S	2748517	OLSB01000098
0.00	112	112	S	2748060	phage_6_2
1.45	1019686	0	F3	2748783	delta_4
0.41	285488	285488	S	2748552	OBUX01000069
0.32	221509	221509	S	2748537	OMDJ01000050
0.31	215011	215011	S	2748556	OAVV01000102
0.28	194983	194983	S	2748602	OLQG01000043
0.15	102637	102637	S	2748557	OGZX01000086
1.08	759782	0	F3	2748741	delta_1
0.23	159570	159570	S	2748497	OGPM01000076
0.19	136400	136400	S	2748549	OMGY01000082
0.10	68625	68625	S	2748498	OMBK01000035
0.10	68493	68493	S	2748590	OMGI01000036
0.07	46632	46632	S	2748583	OLQU01000060
0.06	42897	42897	S	2748632	OLNW01000110
0.06	38903	38903	S	2748584	OLQJ01000056
0.04	27342	27342	S	2748574	OWIL01000029
0.03	21020	21020	S	2748611	OIXJ01000001
0.03	19513	19513	S	2748067	phage_10_1
0.02	17356	17356	S	2748482	OLNY01000079
0.02	15609	15609	S	2748481	OLVU01000042
0.02	15234	15234	S	2748615	OOBV01000062
0.02	14035	14035	S	2748065	phage_9_1
0.02	12910	12910	S	2748540	PPYF01208384
0.02	11061	11061	S	2748599	OFSD01000058
0.01	9906	9906	S	2748625	OFRY01000044
0.01	9229	9229	S	2748523	OGON01000039
0.01	8494	8494	S	2748066	phage_9_2
0.01	5150	5150	S	2748525	OLGJ01000032
0.01	4622	4622	S	2748608	OODL01000120
0.01	3762	3762	S	2748581	OLOZ01000093
0.00	1444	1444	S	2748530	OHTT01000047
0.00	1236	1236	S	2748563	OMBP01000050
0.00	19	19	S	2748565	OMEV01000060
0.91	640201	0	F3	2748742	delta_6
0.14	94969	94969	S	2748617	OLYB01000074
0.13	90408	90408	S	2748533	OLSC01000138
0.13	89690	89690	S	2748613	OMFR01000034
0.10	67744	67744	S	2748612	OLZQ01000035
0.06	41789	41789	S	2748501	OIIS01000010
0.06	41339	41339	S	2748551	OLNI01000077
0.06	39763	39763	S	2748579	OIRC01000027
0.05	34426	34426	S	2748554	OJRQ01000077
0.05	31872	31872	S	2748586	OGYG01000098
0.04	28867	28867	S	2748558	OGXF01000053
0.02	17157	17157	S	2748534	OGWR01000033
0.02	15724	15724	S	2748585	OOAG01000060
0.02	11961	11961	S	2748603	OGZD01000102
0.01	9279	9279	S	2748555	OBWV01000111
0.01	8570	8570	S	2748527	OKTF01000036
0.01	5771	5771	S	2748553	OJQC01000022
0.01	5386	5386	S	2748548	OLRO01000069
0.01	4669	4669	S	2748609	OLQO01000079
0.00	636	636	S	2748068	phage_10_2
0.71	496751	0	F3	2748743	delta_3
0.14	96380	96380	S	2748636	OJSC01000122
0.11	76086	76086	S	2748593	OHAS01000014
0.09	65434	65434	S	2748635	OJRX01000111
0.09	64286	64286	S	2748662	OGWT01000016
0.06	44520	44520	S	2748610	OLSC01000126
0.05	31742	31742	S	2748522	OGOM01000068
0.03	20394	20394	S	2748629	OJMP01000058
0.02	15766	15766	S	2748654	QZMG01000062
0.02	15161	15161	S	2748544	OGOI01000071
0.02	13952	13952	S	2748606	OJPW01000082
0.02	10990	10990	S	2748600	OLFX01000215
0.01	10498	10498	S	2748538	OLQJ01000062
0.01	8375	8375	S	2748069	phage_11_1
0.01	8161	8161	S	2748614	OHAU01000141
0.01	6249	6249	S	2748618	OATA01000153
0.01	4877	4877	S	2748559	OBWJ01000082
0.00	3085	3085	S	2748546	OLFT01000150
0.00	561	561	S	2748070	phage_11_2
0.70	493506	0	F3	2748745	delta_11
0.15	107172	107172	S	2748384	OJMH01000169
0.06	43561	43561	S	2748406	OBZF01000078
0.06	41150	41150	S	2748419	OGRK01000094
0.05	36539	36539	S	2748408	OLNW01000116
0.04	28757	28757	S	2748382	OJSE01000155
0.04	25946	25946	S	2748396	OLOB01000056
0.03	21645	21645	S	2748423	OLRA01000126
0.02	15149	15149	S	2748410	OGZA01000030
0.02	11640	11640	S	2748422	OCPX01000081
0.02	10819	10819	S	2748386	OGYC01000074
0.02	10623	10623	S	2748417	OLQL01000074
0.02	10572	10572	S	2748399	OBJQ01000077
0.01	9810	9810	S	2748405	OGUN01000050
0.01	9561	9561	S	2748418	OLRV01000041
0.01	9353	9353	S	2748397	OBZD01000096
0.01	9170	9170	S	2748378	OMBQ01000128
0.01	8906	8906	S	2748392	OAUH01000043
0.01	8704	8704	S	2748411	OJQH01000019
0.01	8549	8549	S	2748412	OKRW01000057
0.01	8401	8401	S	2748380	OGTB01000054
0.01	7956	7956	S	2748398	OLPO01000062
0.01	7724	7724	S	2748381	QWCY01000259
0.01	6344	6344	S	2748407	OLNE01000087
0.01	6337	6337	S	2748076	ERR844030_ms_1
0.01	5699	5699	S	2748415	OHAD01000101
0.01	5657	5657	S	2748387	OLPS01000138
0.01	4828	4828	S	2748395	OIDD01000026
0.01	4600	4600	S	2748379	OGOQ01000098
0.00	3429	3429	S	2748383	OLWB01000066
0.00	3116	3116	S	2748385	OLGN01000078
0.00	669	669	S	2748394	OICT01000024
0.00	355	355	S	2748393	OICB01000025
0.58	405007	0	F3	2748740	delta_5
0.06	39017	39017	S	2748524	OIZB01000074
0.05	33738	33738	S	2748541	OGPX01000023
0.04	29901	29901	S	2748543	OIXA01000142
0.04	29855	29855	S	2748063	phage_8_1
0.04	25942	25942	S	2748526	OAUB01000058
0.03	21623	21623	S	2748589	OJQT01000029
0.03	21204	21204	S	2748628	OFMS01000042
0.03	18691	18691	S	2748542	OLGL01000107
0.02	17502	17502	S	2748591	OIEG01000005
0.02	16497	16497	S	2748560	OHJU01000015
0.02	15697	15697	S	2748495	QWCH01000269
0.02	13380	13380	S	2748576	OJRE01000045
0.02	12557	12557	S	2748536	OJMP01000066
0.02	11434	11434	S	2748489	OITT01000013
0.02	10685	10685	S	2748580	OBJQ01000079
0.01	9851	9851	S	2748582	OCHV01000088
0.01	9719	9719	S	2748588	OLOX01000059
0.01	8785	8785	S	2748491	OKYI01000013
0.01	7800	7800	S	2748587	OLSB01000088
0.01	7656	7656	S	2748601	OOCN01000077
0.01	7394	7394	S	2748561	OHPO01000015
0.01	6107	6107	S	2748577	OHAB01000087
0.01	5099	5099	S	2748490	OKYF01000017
0.01	5074	5074	S	2748575	OJOV01000072
0.01	5011	5011	S	2748550	OBJP01000067
0.01	4756	4756	S	2748604	OLNQ01000088
0.01	3649	3649	S	2748064	phage_8_2
0.00	3379	3379	S	2748547	ONZZ01000054
0.00	2607	2607	S	2748627	OGYD01000028
0.15	108730	0	F3	2748739	delta_7
0.15	104989	104989	S	2748535	OLNW01000127
0.01	3724	3724	S	2748062	phage_7_1
0.08	59069	0	F3	2748784	delta_2
0.08	54790	54790	S	2748545	OGOH01000022
0.01	4264	4264	S	2748626	OBYQ01000140
0.07	49456	0	F3	2748744	delta_8
0.02	17442	17442	S	2748620	OJAG01000039
0.01	7378	7378	S	2748624	OEIM01000003
0.01	4859	4859	S	2748663	OJQA01000021
0.01	3743	3743	S	2748074	Inf125_s_2
0.01	3632	3632	S	2748578	OIWL01000154
0.01	3603	3603	S	2748592	OLZJ01000019
0.00	3039	3039	S	2748623	OCLC01000020
0.00	2889	2889	S	2748607	OKRV01000012
0.00	2778	2778	S	2748616	OGYF01000089
0.07	48454	48454	S	2748103	Chlamydia_CVNZ01000019ext
0.06	45127	0	F3	2748774	delta_9
0.03	22204	22204	S	2748413	OLOZ01000092
0.01	9548	9548	S	2748414	OLGF01000091
0.01	7366	7366	S	2748391	OGXI01000029
0.01	5956	5956	S	2748400	OGXX01000055
0.05	31960	0	F3	2748773	delta_10
0.01	9750	9750	S	2748420	OLOK01000029
0.01	7571	7571	S	2748377	QWCY01000236
0.01	5616	5616	S	2748421	OLPB01000025
0.01	4521	4521	S	2748416	OFMV01000048
0.01	4427	4427	S	2748409	OLQG01000044
0.00	3411	0	F3	2748781	delta_13
0.00	2159	2159	S	2748539	OJAW01000043
0.00	738	738	S	2748516	OBKN01000017
0.00	505	505	S	2748496	OFMT01000073
0.00	589	0	F3	2748772	delta_12
0.00	589	589	S	2748376	OIXH01000142
8.35	5871595	0	G	2748733	epsilon
1.33	936082	936082	S	2748450	OJUG01000072
1.20	846052	846052	S	2748476	OLOG01000029
0.50	350166	350166	S	2748474	OLOZ01000027
0.42	297005	297005	S	2748478	OGZF01000022
0.42	296308	296308	S	2748453	OGZF01000025
0.42	295902	295902	S	2748448	OFLY01000012
0.42	292966	292966	S	2748457	OIWQ01000029
0.38	265358	265358	S	2748465	OIZE01000030
0.36	255770	255770	S	2748471	OBWI01000023
0.34	240043	240043	S	2748447	OMGY01000027
0.29	201124	201124	S	2748473	OICG01000006
0.25	173796	173796	S	2748475	OGZB01000001
0.23	163983	163983	S	2748452	OHXK01000005
0.20	143307	143307	S	2748480	OJQQ01000027
0.17	118557	118557	S	2748445	OFPS01000054
0.16	110592	110592	S	2748477	OLQV01000028
0.15	105282	105282	S	2748466	OHEN01000023
0.14	101805	101805	S	2748454	OHBE01000017
0.13	92379	92379	S	2748479	OHYE01000011
0.12	86790	86790	S	2748470	OFMU01000028
0.12	85987	85987	S	2748464	OGOO01000044
0.12	83582	83582	S	2748469	OJOU01000011
0.10	73050	73050	S	2748446	OICR01000007
0.10	70429	70429	S	2748472	PPYF01266999
0.09	66625	66625	S	2748451	OJSE01000052
0.09	65648	65648	S	2748467	OIAT01000008
0.07	51523	51523	S	2748468	OFMT01000022
0.97	681539	0	G	2748727	beta
0.52	362206	0	F3	2748758	beta_1
0.28	200356	200356	S	2748335	OIWT01000163
0.09	65971	65971	S	2748320	OGPM01000085
0.03	21855	21855	S	2748349	OGCO01000213
0.03	20159	20159	S	2748332	OIWS01000145
0.02	12880	12880	S	2748327	OQWI01000009
0.02	11443	11443	S	2748342	OIXG01000120
0.01	6856	6856	S	2748334	OGQX01000099
0.01	6477	6477	S	2748348	OJPA01000036
0.01	5795	5795	S	2748319	OLVR01000187
0.01	5723	5723	S	2748324	OJPC01000037
0.01	4052	4052	S	2748333	OHBM01000040
0.00	455	455	S	2748102	IAS_virus_KJ003983
0.19	133339	0	F3	2748752	beta_2
0.10	72252	72252	S	2748362	OGWS01000068
0.04	27871	27871	S	2748365	OLSE01000140
0.02	11606	11606	S	2748083	crAss001_MH675552
0.02	10904	10904	S	2748368	OGWR01000031
0.02	10639	10639	S	2748369	OIXH01000107
0.08	56481	0	F3	2748760	beta_9
0.04	29682	29682	S	2748322	OGRO01000090
0.04	25567	25567	S	2748326	OLQE01000062
0.00	1219	1219	S	2748325	OKXB01000124
0.05	37711	0	F3	2748770	beta_8
0.05	37711	37711	S	2748371	OJQL01000090
0.04	30603	0	F3	2748771	beta_13
0.04	30603	30603	S	2748375	OIYV01000031
0.04	26050	0	F3	2748763	beta_10
0.04	26050	26050	S	2748337	OLRZ01000056
0.02	11034	0	F3	2748769	beta_3
0.01	6724	6724	S	2748358	PPYF01195288
0.01	4300	4300	S	2748357	OLPO01000063
0.02	10621	0	F3	2748762	beta_5
0.01	10340	10340	S	2748336	OIWS01000142
0.00	281	281	S	2748367	OCLB01000002
0.01	8709	0	F3	2748751	beta_6
0.00	2764	2764	S	2748374	OKTS01000039
0.00	2390	2390	S	2748082	Fferm_ms_11
0.00	1920	1920	S	2748346	OMBQ01000121
0.00	819	819	S	2748373	OJOM01000034
0.00	784	784	S	2748372	OJRA01000016
0.00	1436	0	F3	2748767	beta_7
0.00	595	595	S	2748350	OGOJ01000065
0.00	316	316	S	2748361	OODJ01000103
0.00	158	158	S	2748366	OGZO01000002
0.00	143	143	S	2748363	OGYN01000044
0.00	107	107	S	2748356	OGWZ01000097
0.00	103	103	S	2748370	OGYD01000027
0.00	1245	0	F3	2748766	beta_4
0.00	1245	1245	S	2748347	OMFN01000044
0.00	821	821	S	2748127	Chlamydia_CVNZ01000007ext
0.00	611	0	F3	2748765	beta_15
0.00	611	611	S	2748339	OFRY01000050
0.00	524	0	F3	2748768	beta_12
0.00	524	524	S	2748355	OLSD01000074
0.00	75	0	F3	2748764	beta_14
0.00	75	75	S	2748338	OCLL01000003
0.00	2069	0	G	2748729	Flavob_phages
0.00	2040	2040	S	2748128	QWCE01000387
0.00	28	28	S	2748125	contig0005
0.00	1	1	S	2748085	TARA_MK892493
0.00	27	0	G	2748728	env
0.00	11	11	S	2748117	contig0001
0.00	6	6	S	2748104	CENS01015162
0.00	3	3	S	2748111	FUWD013401386
0.00	2	2	S	2748112	LULO01000006
0.00	1	1	S	2748119	LFIK01000274
0.00	1	1	S	2748086	TARA_MK892607
0.00	1	1	S	2748084	TARA_MK892826
0.00	1	1	S	2748109	CEUT01009082
0.00	1	1	S	2748118	contig0002
0.00	13	0	G	2748731	env_delta
0.00	11	0	F3	2748753	Azobacteroides phage ProJPt-Bp1
0.00	11	11	S	2748091	Azobact_ph_AP017903
0.00	2	2	S	2748121	LSPY01000004
0.00	5	0	G	2748732	env_beta
0.00	4	0	F3	2748754	phi14_2
0.00	4	4	S	2748093	Cellulophaga_ph_NC_021806
0.00	1	1	S	2748123	LDZU01000035
0.00	4	0	G	2748730	env_epsilon
0.00	4	4	S	2748088	PAJP01000008
2.08	1463507	0	G	542960	Uetakevirus
1.04	732470	0	G1	1231360	unclassified Uetakevirus
0.69	483422	483422	S	1124654	Escherichia phage TL-2011b
0.35	249045	249045	S	1864623	Enterobacter phage Tyrion
0.56	395975	395975	S	1982579	Escherichia virus phiV10
0.26	185408	185408	S	1982580	Salmonella virus Epsilon15
0.21	149527	149527	S	1982581	Salmonella virus SPN1S
0.80	560938	0	G	186794	Lederbergvirus
0.69	483381	0	G1	329158	unclassified Lederbergvirus
0.37	261782	261782	S	1647458	Salmonella phage SEN22
0.13	88036	88036	S	1524881	Enterobacteria phage Sf101
0.05	35059	35059	S	1090133	Enterobacteria phage IME10
0.04	30819	30819	S	1168548	Salmonella phage vB_SemP_Emek
0.03	21021	21021	S	348058	Salmonella phage epsilon34
0.03	19928	19928	S	1912492	Salmonella phage UPF_BP1
0.02	17141	17141	S	221029	Enterobacteria phage ST104
0.01	5530	5530	S	1127357	Salmonella phage SPN9CC
0.00	2760	2760	S	590739	Salmonella phage g341c
0.00	731	731	S	714583	Salmonella phage ST160
0.00	146	146	S	1813779	Salmonella phage 103203_sal5
0.05	37996	37996	S	10761	Shigella virus Sf6
0.05	34215	34215	S	155148	Salmonella virus HK620
0.00	3350	3350	S	1934252	Salmonella virus BTP1
0.00	1031	1031	S	10754	Salmonella virus P22
0.00	409	409	S	173443	Salmonella virus ST64T
0.00	323	323	S	2560730	Salmonella virus SE1Spa
0.80	560296	0	F1	1981156	Sepvirinae
0.43	300644	0	G	1981157	Traversvirus
0.20	140423	0	G1	2108459	unclassified Traversvirus
0.14	100849	100849	S	379329	Stx2-converting phage 86
0.06	38891	38891	S	194948	Escherichia Stx1 converting phage
0.00	626	626	S	97081	Enterobacteria phage VT2-Sakai
0.14	97434	97434	S	1981163	Escherichia virus PA28
0.07	51396	51396	S	1981161	Escherichia virus 933W
0.01	6035	6035	S	1981160	Escherichia virus 24B
0.01	5185	5185	S	1981162	Escherichia virus Min27
0.29	203861	0	G	1981159	Oslovirus
0.24	170721	0	G1	2108460	unclassified Oslovirus
0.24	170540	170540	S	936054	Enterobacteria phage VT2phi_272
0.00	174	174	S	1150869	Escherichia phage P13374
0.04	25012	25012	S	1981169	Escherichia virus TL2011
0.01	5369	5369	S	1981170	Shigella virus VASD
0.00	2331	2331	S	1981168	Escherichia virus PA2
0.00	272	272	S	1981167	Escherichia virus 191
0.08	55573	0	G	1981158	Diegovirus
0.05	32783	32783	S	1981165	Shigella virus 7502Stx
0.03	22749	22749	S	1981166	Shigella virus POCJ13
0.30	214308	0	F1	542836	Picovirinae
0.30	213232	0	G	2609909	unclassified Picovirinae
0.15	104008	104008	S	926066	Clostridium phage CpV1
0.14	97285	97285	S	977801	Enterococcus phage EF62phi
0.02	11365	11365	S	1958922	Staphylococcus phage St 134
0.00	381	381	S	2484218	Arthrobacter phage Mendel
0.00	125	125	S	2484217	Arthrobacter phage Anjali
0.00	23	23	S	1161906	Weissella phage phiYS61
0.00	9	9	S	1161939	Enterococcus phage vB_Efae230P-4
0.00	9	9	S	1128071	Clostridium phage phi24R
0.00	8	8	S	2713276	Salmonella phage astrithr
0.00	6	6	S	1983541	Clostridium phage CPS1
0.00	4	4	S	2175605	Clostridium phage CPS2
0.00	3	3	S	2420237	Clostridium phage CPD2
0.00	1	1	S	2713243	Bifidobacterium phage BadAztec1
0.00	1	1	S	1874001	Bacillus phage Claudi
0.00	1053	0	G	1982583	Cepunavirus
0.00	557	557	S	1982584	Streptococcus virus Cp1
0.00	488	488	S	1982585	Streptococcus virus Cp7
0.00	22	22	S	338473	Actinomyces virus Av1
0.00	1	0	G	186846	Salasvirus
0.00	1	1	S	10778	Bacillus virus B103
0.02	11365	0	G	2733144	Giessenvirus
0.02	11365	11365	S	2734159	Escherichia virus C1302
0.01	8343	0	F1	2732588	Rakietenvirinae
0.01	8263	0	G	2732589	Andhravirus
0.01	8263	8263	S	2732591	Staphylococcus virus Andhra
0.00	80	0	G	680287	Rosenblumvirus
0.00	76	0	G1	1234428	unclassified Rosenblumvirus
0.00	76	76	S	2074138	Staphylococcus phage vB_SauP_phiAGO1.3
0.00	4	4	S	2732599	Staphylococcus virus Pabna
0.01	6918	0	G	371730	Enquatrovirus
0.01	6918	6918	S	10752	Escherichia virus N4
0.00	3069	0	G	1720324	Hollowayvirus
0.00	1619	1619	S	1273707	Pseudomonas virus H66
0.00	1445	1445	S	280701	Pseudomonas virus F116
0.00	1610	0	G	680277	Kuravirus
0.00	658	658	S	1987942	Escherichia virus SU10
0.00	512	512	S	490103	Escherichia virus phiEco32
0.00	195	195	S	1987938	Escherichia virus 172-1
0.00	170	170	S	1987940	Escherichia virus NJ01
0.00	49	49	S	1987941	Escherichia virus Septima11
0.00	23	23	S	1987939	Escherichia virus ECB2
0.00	1128	0	G	1982576	Johnsonvirus
0.00	876	876	S	1982578	Erwinia virus Frozen
0.00	250	250	S	1982577	Erwinia virus Ea9-2
0.00	780	0	G	2169643	Ithacavirus
0.00	764	764	S	2170215	Escherichia virus Pollock
0.00	11	11	S	2170216	Salmonella virus FSL SP-058
0.00	4	4	S	2170217	Salmonella virus FSL SP-076
0.00	658	0	G	1920753	Gamaleyavirus
0.00	111	111	S	1920759	Escherichia virus IME11
0.00	103	103	S	1920761	Shigella virus Sb1
0.00	103	103	S	1920760	Escherichia virus EC1UPM
0.00	99	99	S	1920757	Escherichia virus Bp4
0.00	63	63	S	1920755	Escherichia virus APEC7
0.00	60	60	S	1920758	Escherichia virus ECBP1
0.00	58	58	S	1920756	Escherichia virus APEC5
0.00	49	49	S	1920754	Escherichia virus G7C
0.00	4	0	G1	2047764	unclassified Gamaleyavirus
0.00	4	4	S	2099850	Klebsiella phage KP8
0.00	629	629	S	67571	Hamiltonella virus APSE1
0.00	432	0	G	1982590	Kochitakasuvirus
0.00	364	364	S	1982592	Pseudomonas virus R18
0.00	67	67	S	1982591	Pseudomonas virus KPP25
0.00	179	0	G	2733147	Ryyoungvirus
0.00	179	179	S	279280	Burkholderia virus BcepC6B
0.00	82	82	S	388452	Lactococcus virus KSY1
0.00	68	0	G	2733149	Skarprettervirus
0.00	68	68	S	2734188	Escherichia virus Skarpretter
0.00	17	0	G	1987146	Schmidvirus
0.00	8	0	G1	2269048	unclassified Schmidvirus
0.00	8	8	S	1069378	Helicobacter phage phiHP33
0.00	4	4	S	1987150	Helicobacter virus KHP40
0.00	4	4	S	1987149	Helicobacter virus KHP30
0.00	1	1	S	1987148	Helicobacter virus 1961P
0.00	15	0	G	1922329	Enhodamvirus
0.00	15	15	S	1922330	Vibrio virus VC8
0.00	14	0	G	1720323	Lessievirus
0.00	6	6	S	1136535	Burkholderia virus DC1
0.00	5	5	S	242527	Burkholderia virus Bcep22
0.00	3	3	S	1195073	Burkholderia virus Bcepmigl
0.00	6	0	G	2733145	Kelquatrovirus
0.00	6	6	S	2734160	Burkholderia virus KL4
0.00	5	0	G	2169641	Baltimorevirus
0.00	5	0	G1	2529391	unclassified Baltimorevirus
0.00	5	5	S	490913	Sulfitobacter phage EE36phi1
0.00	4	0	G	2733148	Shizishanvirus
0.00	4	4	S	2734187	Pseudomonas virus phCDa
0.00	4	0	G	2733150	Sortsnevirus
0.00	3	3	S	2734190	Klebsiella virus IME279
0.00	1	1	S	2734189	Escherichia virus Sortsne
0.00	3	0	G	2169642	Jwalphavirus
0.00	3	0	G1	2529392	unclassified Jwalphavirus
0.00	3	3	S	1563661	Delftia phage RG-2014
0.00	3	0	G	2560104	Bjornvirus
0.00	3	3	S	2560658	Pseudomonas virus Bjorn
0.00	2	0	G	1920762	Litunavirus
0.00	2	0	G1	2034348	unclassified Litunavirus
0.00	2	2	S	1566995	Pseudomonas phage YH6
0.00	2	2	S	347326	Pseudomonas virus 119X
0.00	1	0	G	1982594	Luzseptimavirus
0.00	1	1	S	1982595	Pseudomonas virus KPP21
0.00	1	1	S	136084	Roseobacter virus SIO1
0.00	1	0	G	2560162	Krylovvirus
0.00	1	1	S	2560692	Pseudomonas virus tf
0.00	1	0	G	2560248	Vicosavirus
0.00	1	1	S	2560684	Pseudomonas virus UFVP2
0.00	1	0	G	1921184	Pagevirus
0.00	1	1	S	1921189	Bacillus virus Pookie
14.53	10215124	0	F	10662	Myoviridae
3.03	2130709	0	G	186789	Punavirus
2.03	1429949	1429949	S	2560452	Escherichia virus RCS47
0.54	377081	377081	S	10678	Escherichia virus P1
0.46	323419	323419	S	2560732	Salmonella virus SJ46
2.89	2029234	0	F1	857479	Peduovirinae
2.64	1855805	0	G	140410	Peduovirus
1.70	1197862	0	G1	2563343	unclassified Peduovirus
0.74	519315	519315	S	1960658	Klebsiella phage 4 LV-2017
0.63	445960	445960	S	1567486	Enterobacteria phage P88
0.19	134965	134965	S	1960657	Klebsiella phage 3 LV-2017
0.14	97468	97468	S	929814	Salmonella phage RE-2010
0.00	35	35	S	1636201	Burkholderia phage vB_BceM_AP3
0.34	241635	241635	S	10679	Escherichia virus P2
0.24	166045	166045	S	2560457	Escherichia virus fiAA91ss
0.15	102511	102511	S	227940	Yersinia virus L413C
0.08	59341	59341	S	2560459	Escherichia virus pro483
0.06	44818	44818	S	2560458	Escherichia virus pro147
0.06	43106	43106	S	103216	Escherichia virus Wphi
0.10	70542	0	G	2732978	Eganvirus
0.05	31704	31704	S	2734059	Erwinia virus EtG
0.03	18614	18614	S	29252	Escherichia virus 186
0.02	10561	10561	S	12407	Salmonella virus PsP3
0.01	9609	9609	S	2734060	Salmonella virus SEN1
0.05	37904	0	G	2732990	Seongnamvirus
0.05	37904	37904	S	2734073	Cronobacter virus ESSI2
0.05	35218	0	G	2732980	Felsduovirus
0.05	35218	35218	S	2734064	Salmonella virus SEN8
0.02	14170	0	G	2733082	Stockinghallvirus
0.02	14170	14170	S	2560726	Salmonella virus FSLSP004
0.01	7141	0	G	1196844	Hpunavirus
0.01	4175	4175	S	157239	Haemophilus virus HP2
0.00	2936	2936	S	10690	Haemophilus virus HP1
0.01	4536	0	G	2732986	Phitrevirus
0.01	4536	4536	S	2734069	Pseudomonas virus phi3
0.00	1306	0	G	2732977	Citexvirus
0.00	693	693	S	2734058	Pseudomonas virus Dobby
0.00	606	606	S	35343	Pseudomonas virus phiCTX
0.00	1154	0	G	2733081	Simpcentumvirus
0.00	1154	1154	S	2734074	Stenotrophomonas virus Smp131
0.00	952	0	G	2732979	Entnonagintavirus
0.00	952	952	S	2734061	Erwinia virus ENT90
0.00	244	0	G	2732972	Aresaunavirus
0.00	191	191	S	406340	Ralstonia virus RSA1
0.00	53	53	S	2734054	Ralstonia virus RSY1
0.00	56	0	G	2732974	Bielevirus
0.00	56	56	S	393598	Aeromonas virus phiO18P
0.00	19	0	G	2733084	Vulnificusvirus
0.00	19	19	S	2734076	Vibrio virus PV94
0.00	14	0	G	2732981	Irtavirus
0.00	14	14	S	342564	Pasteurella virus F108
0.00	6	0	G	2733083	Tigrvirus
0.00	6	6	S	2734075	Burkholderia virus KL3
0.00	2	0	G	2732982	Kisquattuordecimvirus
0.00	2	2	S	2734065	Burkholderia virus KS14
0.00	2	0	G	2732983	Kisquinquevirus
0.00	2	2	S	2734067	Burkholderia virus KS5
0.00	1	0	G	2732985	Nampongvirus
0.00	1	1	S	2734068	Burkholderia virus ST79
0.00	1	0	G	2732976	Catalunyavirus
0.00	1	1	S	2734057	Pseudoalteromonas virus C5a
2.86	2009580	0	F1	1198136	Tevenvirinae
2.33	1636858	0	G	10663	Tequatrovirus
0.70	493035	0	G1	2562645	unclassified Tequatrovirus
0.20	139353	139353	S	1720500	Escherichia phage slur07
0.15	104156	104156	S	1863009	Shigella phage SHFML-26
0.14	95582	95582	S	69609	Enterobacteria phage RB27
0.09	61094	61094	S	1054480	Escherichia phage wV7
0.06	39923	39923	S	1863008	Shigella phage SHFML-11
0.04	27297	27297	S	1815590	Escherichia phage vB_EcoM-UFV13
0.04	25617	25617	S	1837867	Escherichia phage UFV-AREG1
0.49	342776	342776	S	1914201	Escherichia virus E112
0.13	94508	94508	S	2560754	Shigella virus SHBML501
0.12	84904	84904	S	2560759	Shigella virus Sf21
0.09	64335	64335	S	1914207	Yersinia virus PST
0.08	57723	57723	S	1914208	Yersinia virus D1
0.08	56304	56304	S	1914202	Escherichia virus ECML134
0.08	55911	55911	S	1914203	Escherichia virus RB3
0.07	47442	47442	S	10665	Escherichia virus T4
0.06	44275	44275	S	2560760	Shigella virus Sf22
0.06	41498	41498	S	1914209	Escherichia virus RB14
0.05	37053	37053	S	1914206	Shigella virus Pss1
0.05	36328	36328	S	2560441	Escherichia virus CG
0.05	35145	35145	S	1914205	Shigella virus Shfl2
0.05	33237	33237	S	1914200	Escherichia virus Ime09
0.04	30662	30662	S	2560761	Shigella virus Sf24
0.04	25770	25770	S	2049937	Escherichia virus HY01
0.03	23791	23791	S	1914204	Escherichia virus C40
0.03	18793	18793	S	1914199	Escherichia virus AR1
0.02	13292	13292	S	2560446	Escherichia virus HY03
0.31	220634	0	G	1985325	Jiaodavirus
0.15	107211	0	G1	2267885	unclassified Jiaodavirus
0.15	107211	107211	S	1852625	Klebsiella phage vB_KpnM_KpV477
0.09	64260	64260	S	1985326	Klebsiella virus JD18
0.07	49136	49136	S	1985327	Klebsiella virus PKO111
0.06	43267	0	G	1892568	unclassified Tevenvirinae
0.02	17503	17503	S	2070028	Klebsiella phage vB_Kpn_F48
0.02	11449	11449	S	1852628	Morganella phage vB_MmoM_MP1
0.01	5903	5903	S	879630	Aeromonas phage phiAS5
0.00	3344	3344	S	2696340	Enterobacter phage vB_EclM_CIP9
0.00	3276	3276	S	1049283	Acinetobacter phage ZZ1
0.00	507	507	S	760732	Acinetobacter phage Acj61
0.00	467	467	S	2587809	Klebsiella phage Marfa
0.00	173	173	S	926067	Aeromonas phage PX29
0.00	76	76	S	1481112	Serratia phage PS2
0.00	70	70	S	2026113	Aeromonas phage AS-sw
0.00	63	63	S	1429794	Pectobacterium bacteriophage PM2
0.00	55	55	S	1701810	Citrobacter phage Margaery
0.00	53	53	S	1636250	Proteus phage vB_PmiM_Pm5461
0.00	45	45	S	762660	Acinetobacter phage Ac42
0.00	40	40	S	1871313	Citrobacter phage vB_CfrM_CfP1
0.00	39	39	S	1327935	Cronobacter phage S13
0.00	39	39	S	1608310	Edwardsiella phage PEi20
0.00	26	26	S	1204516	Aeromonas phage CC2
0.00	23	23	S	1141138	Cronobacter phage vB_CsaM_GAP161
0.00	13	13	S	760939	Acinetobacter phage Acj9
0.00	10	10	S	1673887	Citrobacter phage IME-CG
0.00	10	10	S	2024208	Aeromonas phage AS-zj
0.00	9	9	S	1307804	Escherichia phage Lw1
0.00	4	4	S	1527524	Citrobacter phage Miller
0.06	38683	0	G	1913654	Gaprivervirus
0.02	11912	11912	S	1913684	Escherichia virus VR20
0.02	11854	11854	S	1913995	Shigella virus SP18
0.01	9236	9236	S	1913686	Escherichia virus VR26
0.00	3182	3182	S	1913685	Escherichia virus VR25
0.00	2491	2491	S	1913683	Escherichia virus VR7
0.03	19058	19058	S	45406	Escherichia virus RB32
0.03	18237	0	G	1913652	Mosigvirus
0.02	11890	11890	S	2560437	Escherichia virus APCEc01
0.00	2687	2687	S	1914162	Shigella virus UTAM
0.00	2380	2380	S	1914161	Escherichia virus RB69
0.00	1063	1063	S	1914160	Escherichia virus JS09
0.00	59	59	S	2560451	Escherichia virus PhAPEC2
0.00	47	47	S	2560445	Escherichia virus HP3
0.00	37	37	S	2560755	Shigella virus SHSML521
0.00	32	32	S	2560454	Escherichia virus ST0
0.00	27	27	S	1914155	Escherichia virus HX01
0.02	11674	0	G	1985328	Slopekvirus
0.01	3708	3708	S	2560544	Klebsiella virus PMBT1
0.00	2902	2902	S	1985337	Klebsiella virus KP15
0.00	1751	1751	S	1985340	Klebsiella virus Miro
0.00	1413	1413	S	1985336	Enterobacter virus Eap3
0.00	1325	1325	S	1985338	Klebsiella virus KP27
0.00	568	568	S	1985339	Klebsiella virus Matisse
0.01	7420	7420	S	260149	Aeromonas virus 65
0.01	4166	0	G	1914165	Dhakavirus
0.00	1085	1085	S	1914194	Escherichia virus JS10
0.00	943	943	S	2004457	Escherichia virus JS98
0.00	501	501	S	1914195	Escherichia virus VR5
0.00	460	460	S	2560447	Escherichia virus MX01
0.00	404	404	S	1914192	Escherichia virus IME08
0.00	392	392	S	2004415	Escherichia virus QL01
0.00	251	251	S	2560456	Escherichia virus WG01
0.00	123	123	S	1914193	Escherichia virus Bp7
0.00	3056	0	G	1198137	Schizotequatrovirus
0.00	3048	3048	S	1914020	Vibrio virus nt1
0.00	7	7	S	1914019	Vibrio virus KVP40
0.00	1	0	G1	1537658	unclassified Schizotequatrovirus
0.00	1	1	S	1262539	Vibrio phage VH7D
0.00	2913	0	G	1913653	Gelderlandvirus
0.00	2856	2856	S	2560727	Salmonella virus Melville
0.00	44	44	S	2560734	Salmonella virus STP4a
0.00	12	0	G1	2268986	unclassified Gelderlandvirus
0.00	12	12	S	1815631	Salmonella phage vB_SnwM_CGG4-1
0.00	1845	0	G	1985329	Moonvirus
0.00	1443	1443	S	1985342	Citrobacter virus Moon
0.00	357	357	S	1985341	Citrobacter virus Merlin
0.00	42	42	S	2560383	Citrobacter virus CF1
0.00	1110	0	G	1913650	Karamvirus
0.00	923	923	S	1913655	Enterobacter virus PG7
0.00	187	187	S	1913656	Escherichia virus CC31
0.00	304	304	S	279006	Acinetobacter virus 133
0.00	77	0	G	1913651	Krischvirus
0.00	29	29	S	2560442	Escherichia virus ECD7
0.00	29	29	S	2560444	Escherichia virus GEC3S
0.00	6	6	S	1980959	Escherichia virus JSE
0.00	5	5	S	1985354	Escherichia virus RB49
0.00	5	5	S	1985353	Escherichia virus phi1
0.00	21	21	S	115991	Escherichia virus RB43
0.00	4	4	S	329381	Escherichia virus RB16
0.00	1	1	S	227470	Aeromonas virus Aeh1
1.81	1269349	0	F1	196896	unclassified Myoviridae
0.82	579362	579362	S	1407493	Shigella phage SfIV
0.27	192183	192183	S	1225789	Enterobacteria phage SfI
0.20	141174	141174	S	66284	Shigella phage SfII
0.17	118642	118642	S	55884	Enterobacteria phage SfV
0.08	57585	57585	S	1124849	Pseudomonas phage OBP
0.06	44106	44106	S	1813771	Salmonella phage 118970_sal3
0.05	36847	36847	S	103807	Enterobacteria phage phiP27
0.02	14146	14146	S	536474	Cyanophage Syn30
0.02	13102	13102	S	1127516	Pectobacterium phage ZF40
0.02	11706	11706	S	175950	Salmonella phage ST64B
0.01	7604	7604	S	2650877	Stenotrophomonas phage Mendera
0.01	6954	6954	S	754037	Synechococcus phage S-CAM1
0.01	5782	5782	S	230158	Haemophilus phage Aaphi23
0.01	5740	5740	S	363555	Lactobacillus phage KC5a
0.01	5083	5083	S	546805	Mycobacterium phage Myrna
0.01	4201	4201	S	1416334	Lactobacillus phage phi jlb1
0.00	3140	3140	S	1204535	Clostridium phage phiMMP04
0.00	3034	3034	S	1582153	Clostridium phage phiCD481-1
0.00	2056	2056	S	869662	Synechococcus phage S-RIM2 R1_1999
0.00	1931	1931	S	139871	Lactobacillus prophage Lj771
0.00	1800	1800	S	12402	Streptococcus phage EJ-1
0.00	1370	1370	S	1883366	Synechococcus phage S-CAM3
0.00	1171	1171	S	683735	Aggregatibacter phage S1249
0.00	1138	1138	S	948870	Enterobacteria phage phi92
0.00	946	946	S	1883365	Synechococcus phage S-CAM22
0.00	911	911	S	2601680	Stenotrophomonas phage Moby
0.00	783	783	S	1572750	Mannheimia phage vB_MhM_3927AP2
0.00	664	664	S	754048	Psychrobacter phage pOW20-A
0.00	641	641	S	1913591	Streptomyces phage BRock
0.00	587	587	S	1560342	Acinetobacter phage YMC13/03/R2096
0.00	552	552	S	1582155	Clostridium phage phiCD506
0.00	423	423	S	458639	Bacillus phage 0305phi8-36
0.00	366	366	S	238854	Synechococcus phage S-PM2
0.00	317	317	S	1493511	Synechococcus phage ACG-2014f
0.00	288	288	S	555387	Synechococcus phage S-RSM4
0.00	228	228	S	2562142	Edwardsiella virus pEt-SU
0.00	148	148	S	1278402	Cyanophage S-RIM12
0.00	138	138	S	1481186	Acinetobacter phage vB_AbaM_Acibel004
0.00	128	128	S	1567012	Clostridium phage phiCT453A
0.00	99	99	S	10689	Vibrio phage CP-T1
0.00	86	86	S	407392	Thermus phage phiYS40
0.00	85	85	S	382359	Synechococcus phage syn9
0.00	78	78	S	483266	Haemophilus phage SuMu
0.00	76	76	S	451705	Enterobacteria phage phiEcoM-GJ1
0.00	60	60	S	445685	Synechococcus phage S-SSM5
0.00	56	56	S	1567014	Clostridium phage phiCT9441A
0.00	54	54	S	1283076	Pelagibacter phage HTVC008M
0.00	49	49	S	444860	Synechococcus phage S-SM2
0.00	45	45	S	699370	Thermus phage TMA
0.00	37	37	S	331278	Yersinia phage phiR1-37
0.00	37	37	S	1654919	Pseudoalteromonas phage H101
0.00	35	35	S	929833	Rhizobium phage RR1-A
0.00	35	35	S	2588520	Aeromonas phage 4_L372XY
0.00	33	33	S	1206110	Lactobacillus phage phiAQ113
0.00	30	30	S	536444	Cyanophage P-RSM1
0.00	29	29	S	1352230	Thermus phage phi OH2
0.00	29	29	S	1026955	Synechococcus phage S-CRM01
0.00	28	28	S	749413	Deep-sea thermophilic phage D6E
0.00	28	28	S	2588515	Aeromonas phage 2_L372X
0.00	25	25	S	2053653	Synechococcus phage S-CBWM1
0.00	24	24	S	444859	Synechococcus phage S-SM1
0.00	21	21	S	1136534	Bacillus phage BCD7
0.00	21	21	S	445686	Synechococcus phage S-SSM7
0.00	21	21	S	925984	Erwinia phage phiEt88
0.00	16	16	S	330397	Listeria phage B054
0.00	14	14	S	1815509	Bacillus phage AR9
0.00	13	13	S	1150991	Sphingomonas phage PAU
0.00	13	13	S	1003177	Vibrio phage qdvp001
0.00	11	11	S	445696	Prochlorococcus phage P-HM2
0.00	11	11	S	2202564	Myoviridae sp.
0.00	11	11	S	754039	Synechococcus phage S-IOM18
0.00	10	10	S	1815522	Synechococcus phage S-WAM2
0.00	10	10	S	1567013	Clostridium phage phiCT453B
0.00	9	9	S	2721760	Pantoea phage vB_PagM_SSEM1
0.00	8	8	S	1127518	Vibrio phage vB_VchM-138
0.00	6	6	S	148943	Rhodothermus phage RM378
0.00	6	6	S	754042	Synechococcus phage S-SKS1
0.00	5	5	S	2588518	Aeromonas phage 4_L372D
0.00	5	5	S	1357714	Caulobacter phage Cr30
0.00	5	5	S	1161927	Pseudomonas phage Lu11
0.00	4	4	S	1503929	Aurantimonas phage AmM-1
0.00	4	4	S	1883368	Synechococcus phage S-CAM7
0.00	4	4	S	1278479	Cyanophage S-RIM32
0.00	4	4	S	2268578	Synechococcus phage S-T4
0.00	4	4	S	929834	Rhizobium phage RR1-B
0.00	4	4	S	754058	Vibrio phage PWH3a-P1
0.00	3	3	S	2596673	Serratia phage MyoSmar
0.00	3	3	S	1007869	Rhodococcus phage E3
0.00	3	3	S	573174	Vibrio phage henriette 12B8
0.00	3	3	S	1542477	Prochlorococcus phage P-TIM68
0.00	2	2	S	1883369	Synechococcus phage S-CAM9
0.00	2	2	S	979525	Vibrio phage ICP1
0.00	2	2	S	2588094	Pantoea phage vB_PagM_PSKM
0.00	2	2	S	445700	Prochlorococcus phage P-HM1
0.00	2	2	S	1129194	Xanthomonas phage vB_XveM_DIBBI
0.00	1	1	S	1340810	Synechococcus phage ACG-2014h
0.00	1	1	S	2557553	Serratia phage MTx
0.00	1	1	S	1605379	Acinetobacter phage vB_AbaM_phiAbaA1
0.00	1	1	S	1340812	Synechococcus phage S-MbCM100
0.00	1	1	S	1493512	Synechococcus phage ACG-2014g
0.00	1	1	S	1500713	Vibrio phage X29
0.00	1	1	S	1493513	Synechococcus phage ACG-2014i
0.00	1	1	S	2650874	Proteus phage Myduc
0.00	1	1	S	1913112	Aeribacillus phage AP45
0.00	1	1	S	536466	Synechococcus phage S-SSM4
0.00	1	1	S	1458861	Shewanella sp. phage 1/41
0.00	1	1	S	268747	Prochlorococcus phage P-SSM4
0.00	1	1	S	1498228	Rhizobium phage vB_RleM_PPF1
0.00	1	1	S	1079999	Synechococcus phage metaG-MbCM1
0.79	552912	0	G	2733097	Brigitvirus
0.79	552912	552912	S	2734096	Faecalibacterium virus Brigit
0.75	525137	0	G	2733138	Toutatisvirus
0.75	525137	525137	S	2734150	Faecalibacterium virus Toutatis
0.44	308482	0	G	2733114	Mushuvirus
0.44	308482	308482	S	2734119	Faecalibacterium virus Mushu
0.40	282229	0	G	2733108	Lagaffevirus
0.40	282229	282229	S	2734112	Faecalibacterium virus Lagaffe
0.36	253968	0	G	2733134	Taranisvirus
0.36	253968	253968	S	2734146	Faecalibacterium virus Taranis
0.35	245480	0	F1	1911928	Vequintavirinae
0.33	229304	0	G	1914852	Vequintavirus
0.17	118362	118362	S	2560462	Escherichia virus slur16
0.04	25475	25475	S	2560455	Escherichia virus V18
0.03	19865	19865	S	2560438	Escherichia virus APECc02
0.02	16517	16517	S	1914856	Escherichia virus FFH2
0.02	15806	15806	S	2560448	Escherichia virus Murica
0.02	14148	14148	S	1914853	Escherichia virus V5
0.02	12137	12137	S	1914854	Escherichia virus JES2013
0.01	6989	6989	S	1914855	Escherichia virus FV3
0.01	8321	0	G	2508196	unclassified Vequintavirinae
0.00	3295	3295	S	1907784	Klebsiella phage vB_KpnM_BIS47
0.00	2278	2278	S	2678601	Erwinia phage Hena1
0.00	1534	1534	S	2601643	Erwinia phage pEp_SNUABM_01
0.00	674	674	S	2483610	Proteus phage Mydo
0.00	436	436	S	2053702	Raoultella phage Ro1
0.00	54	54	S	1719140	Klebsiella phage vB_KpnM_KB57
0.00	23	23	S	1871716	Klebsiella phage KNP2
0.00	7	7	S	2723896	Klebsiella virus KpS8
0.01	7566	0	G	1914850	Certrevirus
0.01	5467	5467	S	1980961	Pectobacterium virus phiTE
0.00	2025	2025	S	1914899	Cronobacter virus CR9
0.00	36	36	S	1914897	Cronobacter virus CR3
0.00	20	20	S	1980960	Cronobacter virus PBES02
0.00	4	4	S	1914898	Cronobacter virus CR8
0.00	249	0	G	2560095	Avunavirus
0.00	249	249	S	2560440	Escherichia virus Av05
0.00	39	0	G	1914851	Seunavirus
0.00	21	21	S	1914894	Escherichia virus 4MG
0.00	8	8	S	1914895	Cronobacter virus GAP31
0.00	6	6	S	1914893	Salmonella virus SSE121
0.00	4	4	S	2560728	Salmonella virus PVPSE1
0.23	159904	0	G	1912144	Lubbockvirus
0.12	84484	0	G1	1912146	unclassified Lubbockvirus
0.07	52366	52366	S	1411095	Clostridium phage CDMH1
0.02	10774	10774	S	1868595	Clostridium phage CDKM15
0.01	7198	7198	S	1522092	Clostridium phage phiCDHM19
0.01	6044	6044	S	1582154	Clostridium phage phiCD505
0.01	5174	5174	S	1582156	Clostridium phage phiMMP01
0.00	1823	1823	S	1204534	Clostridium phage phiMMP02
0.00	851	851	S	1868594	Clostridium phage CDKM9
0.00	193	193	S	1582157	Clostridium phage phiMMP03
0.06	39539	39539	S	320122	Clostridium virus phiCD119
0.03	24383	24383	S	559189	Clostridium virus phiCD27
0.02	11468	11468	S	262071	Clostridium virus phiC2
0.15	106288	0	G	1198980	Pbunavirus
0.06	43648	0	G1	1737463	unclassified Pbunavirus
0.02	13553	13553	S	2029635	Pseudomonas phage BrSP1
0.01	6330	6330	S	2601635	Pseudomonas virus PA8P1
0.01	6233	6233	S	2041215	Pseudomonas phage SL1
0.01	5265	5265	S	2099648	Pseudomonas phage vB_PaeM_LS1
0.01	3517	3517	S	1548907	Pseudomonas phage vB_PaeM_PAO1_Ab27
0.00	3414	3414	S	2508865	Pseudomonas phage vB_PaeM_SCUT-S1
0.00	2815	2815	S	2562635	Pseudomonas phage R12
0.00	1504	1504	S	2498591	Pseudomonas phage PA01
0.00	960	960	S	2307269	Pseudomonas phage EPa61
0.00	46	46	S	2562636	Pseudomonas phage R26
0.02	16442	16442	S	2006170	Pseudomonas virus DL68
0.02	16087	16087	S	2006174	Pseudomonas virus 141
0.01	7303	7303	S	2560659	Pseudomonas virus CEBDP1
0.01	5661	5661	S	2006177	Pseudomonas virus LBL3
0.01	5436	5436	S	2006171	Pseudomonas virus JG024
0.00	2572	2572	S	2006172	Pseudomonas virus KPP12
0.00	2306	2306	S	2006175	Pseudomonas virus F8
0.00	2300	2300	S	2560678	Pseudomonas virus PS44
0.00	1222	1222	S	2560673	Pseudomonas virus PA5
0.00	949	949	S	2006169	Pseudomonas virus DL60
0.00	668	668	S	2560661	Pseudomonas virus E217
0.00	533	533	S	2560669	Pseudomonas virus NH4
0.00	395	395	S	2006173	Pseudomonas virus Ab28
0.00	241	241	S	2560660	Pseudomonas virus E215
0.00	183	183	S	2006178	Pseudomonas virus LMA2
0.00	141	141	S	2560667	Pseudomonas virus KTN6
0.00	99	99	S	2006180	Pseudomonas virus SN
0.00	79	79	S	2006179	Pseudomonas virus PB1
0.00	3	3	S	417280	Burkholderia virus BcepF1
0.12	83526	0	G	2560108	Brunovirus
0.12	83526	83526	S	2560731	Salmonella virus SEN34
0.09	59999	0	G	2733103	Eponavirus
0.09	59999	59999	S	2734105	Faecalibacterium virus Epona
0.05	34883	0	G	186777	Muvirus
0.02	14102	0	G1	483265	unclassified Muvirus
0.02	14102	14102	S	665033	Escherichia phage D108
0.02	10974	10974	S	1980943	Shigella virus SfMu
0.01	9774	9774	S	10677	Escherichia virus Mu
0.04	28043	0	G	2560109	Busanvirus
0.04	28043	28043	S	2560261	Acidovorax virus ACP17
0.03	21608	0	F1	1985285	Ounavirinae
0.02	17431	0	G	1198140	Felixounavirus
0.01	4845	4845	S	1985309	Escherichia virus TP1
0.01	4780	4780	S	1965385	Escherichia virus wV8
0.00	2219	2219	S	2560439	Escherichia virus Alf5
0.00	1802	1802	S	1965376	Escherichia virus EC6
0.00	1225	1225	S	1965379	Escherichia virus JH2
0.00	1012	1012	S	2560733	Salmonella virus SP116
0.00	417	417	S	1985308	Escherichia virus HY02
0.00	294	294	S	1965378	Escherichia virus AYO145A
0.00	206	206	S	1965382	Escherichia virus VpaE1
0.00	123	123	S	2560723	Salmonella virus BPS15Q2
0.00	119	119	S	2560724	Salmonella virus BPS17L1
0.00	82	82	S	1985310	Salmonella virus FelixO1
0.00	76	76	S	2560725	Salmonella virus BPS17W1
0.00	71	71	S	1965383	Salmonella virus UAB87
0.00	65	65	S	1965380	Salmonella virus Mushroom
0.00	26	26	S	2560735	Salmonella virus Si3
0.01	3936	0	G	2053698	unclassified Ounavirinae
0.01	3936	3936	S	694060	Staphylococcus phage SA1
0.00	137	0	G	1985303	Mooglevirus
0.00	97	97	S	1985304	Citrobacter virus Moogle
0.00	29	29	S	2560758	Shigella virus Sf17
0.00	10	10	S	2560757	Shigella virus Sf14
0.00	80	0	G	1985293	Kolesnikvirus
0.00	59	59	S	1985307	Erwinia virus M7
0.00	20	20	S	1965384	Erwinia virus Ea214
0.00	15	0	G	1985292	Suspvirus
0.00	9	9	S	1985291	Escherichia virus SUSP2
0.00	6	6	S	1985290	Escherichia virus SUSP1
0.02	16414	0	G	2169623	Erskinevirus
0.01	10176	10176	S	2169882	Erwinia virus Asesino
0.01	6074	6074	S	2169883	Erwinia virus EaH2
0.02	15072	0	G	1980921	Mieseafarmvirus
0.02	15072	15072	S	1980923	Ralstonia virus RSL1
0.02	14426	0	G	2733094	Baikalvirus
0.02	14426	14426	S	2734089	Pseudomonas virus PaBG
0.02	13121	0	G	2560094	Asteriusvirus
0.02	12495	12495	S	2560463	Escherichia virus PBECO4
0.00	619	619	S	2560436	Escherichia virus 121Q
0.01	7132	0	G	2733093	Aurunvirus
0.01	7132	7132	S	2734088	Synechococcus virus STIM5
0.01	7053	0	G	2560207	Polybotosvirus
0.01	7053	7053	S	2560286	Agrobacterium virus Atuph07
0.01	4865	0	G	1918725	Jilinvirus
0.00	3394	0	G1	2293721	unclassified Jilinvirus
0.00	3373	3373	S	1279082	Pseudomonas phage PPpW-3
0.00	21	21	S	1864622	Enterobacter phage Arya
0.00	1449	1449	S	1918727	Escherichia virus ep3
0.00	16	16	S	2560443	Escherichia virus ECOO78
0.00	5	5	S	1918726	Escherichia virus CVM10
0.01	3754	0	G	1984776	Agricanvirus
0.01	3660	3660	S	1984781	Erwinia virus SpecialG
0.00	87	87	S	1984778	Erwinia virus Ea35-70
0.00	4	4	S	1984777	Erwinia virus Deimos
0.00	1	1	S	1984780	Erwinia virus Simmy50
0.00	3475	0	G	2560141	Gofduovirus
0.00	3475	3475	S	2560409	Edwardsiella virus GG
0.00	3169	0	G	2733105	Goslarvirus
0.00	3169	3169	S	2734109	Escherichia virus Goslar
0.00	2477	0	G	2169624	Machinavirus
0.00	2477	0	G1	2520516	unclassified Machinavirus
0.00	2425	2425	S	1883379	Erwinia phage vB_EamM_Caitlin
0.00	26	26	S	1883373	Erwinia phage vB_EamM_Huxley
0.00	25	25	S	1883371	Erwinia phage vB_EamM_ChrisDB
0.00	2413	0	G	2560190	Noxifervirus
0.00	2413	2413	S	2560671	Pseudomonas virus Noxifer
0.00	2143	0	G	2560176	Mimasvirus
0.00	2143	2143	S	2560400	Cronobacter virus GAP32
0.00	2044	0	G	2560216	Risingsunvirus
0.00	2044	2044	S	2560435	Erwinia virus Risingsun
0.00	2042	0	G	2733123	Phabquatrovirus
0.00	2042	2042	S	2734129	Bordetella virus PHB04
0.00	1677	0	G	680115	Phikzvirus
0.00	971	0	G1	1231361	unclassified Phikzvirus
0.00	960	960	S	998086	Pseudomonas phage PhiPA3
0.00	11	11	S	198110	Pseudomonas phage 201phi2-1
0.00	706	706	S	169683	Pseudomonas virus phiKZ
0.00	1546	1546	S	1084719	Bacillus virus G
0.00	1528	0	G	1980929	Seoulvirus
0.00	1528	1528	S	1984796	Salmonella virus SPN3US
0.00	1272	0	G	680114	Bixzunavirus
0.00	1272	1272	S	2006134	Mycobacterium virus Bxz1
0.00	1064	0	G	2733139	Vellamovirus
0.00	1061	1061	S	2734151	Prochlorococcus virus Syn1
0.00	3	3	S	2734152	Synechococcus virus SRIM44
0.00	976	0	G	2560128	Eneladusvirus
0.00	562	562	S	2560751	Serratia virus BF
0.00	214	214	S	2560849	Yersinia virus Yen9-04
0.00	198	0	G1	2562654	unclassified Eneladusvirus
0.00	198	198	S	1792242	Pectobacterium phage CBB
0.00	691	0	G	2733124	Phapecoctavirus
0.00	576	576	S	2734133	Klebsiella virus ZCKP1
0.00	39	39	S	2734132	Escherichia virus Schickermooser
0.00	36	36	S	1881104	Escherichia phage ESCO13
0.00	28	28	S	2734131	Escherichia virus phAPEC8
0.00	9	9	S	2734130	Escherichia virus ESCO5
0.00	521	0	G	1980937	Emdodecavirus
0.00	521	521	S	1980947	Sinorhizobium virus N3
0.00	461	0	G	2560148	Iapetusvirus
0.00	461	461	S	2560434	Erwinia virus EaH1
0.00	402	0	G	2733117	Neptunevirus
0.00	402	402	S	2734122	Synechococcus virus SRIM50
0.00	394	0	G	1925779	Nankokuvirus
0.00	366	366	S	1925782	Pseudomonas virus PAKP3
0.00	17	17	S	1925780	Pseudomonas virus Ab03
0.00	11	11	S	2560677	Pseudomonas virus PS24
0.00	350	0	G	2560201	Peatvirus
0.00	350	350	S	2560629	Pectinobacterium virus PEAT2
0.00	314	0	G	2733102	Derbicusvirus
0.00	314	0	G1	2738809	unclassified Derbicusvirus
0.00	311	311	S	1195085	Cronobacter phage CR5
0.00	3	3	S	1883377	Erwinia phage vB_EamM_Phobos
0.00	281	0	G	1980938	Yokohamavirus
0.00	193	193	S	1980941	Edwardsiella virus MSW3
0.00	88	88	S	1980942	Edwardsiella virus PEi21
0.00	228	0	G	2560113	Chakrabartyvirus
0.00	228	228	S	2560689	Pseudomonas virus pf16
0.00	195	0	G	2733130	Salmondvirus
0.00	193	193	S	2734142	Dickeya virus JA29
0.00	2	2	S	2734141	Dickeya virus JA11
0.00	151	0	G	2733140	Wellingtonvirus
0.00	151	151	S	2734153	Erwinia virus Wellington
0.00	139	0	G	2560244	Tulanevirus
0.00	87	87	S	1921531	Aeromonas virus Aes508
0.00	51	51	S	1921528	Aeromonas virus AS4
0.00	1	1	S	1921530	Aeromonas virus Aes12
0.00	103	0	G	2560256	Winklervirus
0.00	103	103	S	2560752	Serratia virus CHI14
0.00	101	0	G	2733121	Palaemonvirus
0.00	101	101	S	2734127	Prochlorococcus virus PSSM7
0.00	100	0	G	2733106	Heilongjiangvirus
0.00	100	100	S	2734110	Lactobacillus virus Lb
0.00	94	0	G	2560197	Otagovirus
0.00	54	54	S	2560680	Pseudomonas virus Psa374
0.00	40	40	S	2560685	Pseudomonas virus VCM
0.00	62	0	F1	1636616	Eucampyvirinae
0.00	60	0	G	1636617	Firehammervirus
0.00	54	54	S	1190451	Campylobacter virus CP21
0.00	6	6	S	722417	Campylobacter virus CP220
0.00	2	0	G	1636618	Fletchervirus
0.00	1	1	S	2560370	Campylobacter virus Los1
0.00	1	1	S	1980966	Campylobacter virus CP30A
0.00	51	0	G	1298971	Viunavirus
0.00	39	39	S	1987158	Salmonella virus SJ2
0.00	12	12	S	1987152	Escherichia virus ECML4
0.00	46	0	G	2560215	Ripduovirus
0.00	46	46	S	2560700	Ralstonia virus RP12
0.00	46	0	G	2560235	Tabernariusvirus
0.00	46	46	S	2560691	Pseudomonas virus tabernarius
0.00	43	0	G	2733136	Thaumasvirus
0.00	43	43	S	2734148	Synechococcus virus STIM4
0.00	40	0	G	1198139	Bcepmuvirus
0.00	40	40	S	431894	Burkholderia virus phiE255
0.00	37	0	G	2733125	Pontusvirus
0.00	37	37	S	2734134	Synechococcus virus Syn19
0.00	25	0	G	2560086	Alcyoneusvirus
0.00	25	25	S	2560541	Klebsiella virus K64-1
0.00	24	0	G	1984786	Elvirus
0.00	24	24	S	1984787	Pseudomonas virus EL
0.00	17	0	G	2733088	Alexandravirus
0.00	15	15	S	2734080	Dickeya virus AD1
0.00	2	2	S	2734081	Erwinia virus Alexandra
0.00	17	0	G	2560154	Jedunavirus
0.00	9	9	S	2560540	Klebsiella virus JD001
0.00	4	4	S	2560542	Klebsiella virus KpV52
0.00	3	3	S	2560543	Klebsiella virus KpV80
0.00	16	0	G	2560133	Flaumdravirus
0.00	9	9	S	2560665	Pseudomonas virus KIL2
0.00	6	6	S	2560666	Pseudomonas virus KIL4
0.00	15	0	G	2733095	Barbavirus
0.00	11	11	S	2734090	Rheinheimera virus Barba18A
0.00	4	4	S	2734091	Rheinheimera virus Barba19A
0.00	15	0	G	1922210	Vhmlvirus
0.00	15	15	S	1922212	Vibrio virus VHML
0.00	14	0	G	2560237	Thornevirus
0.00	14	14	S	2560336	Bacillus virus SP15
0.00	14	0	G	2560092	Aphroditevirus
0.00	14	0	G1	2594891	unclassified Aphroditevirus
0.00	14	14	S	2664246	Photobacterium phage PDCC-1
0.00	13	0	G	2733129	Salacisavirus
0.00	13	13	S	2734140	Prochlorococcus virus PSSM2
0.00	12	0	G	2733096	Bellamyvirus
0.00	12	12	S	2734095	Synechococcus virus Bellamy
0.00	10	0	G	2733141	Wifcevirus
0.00	3	3	S	2734154	Escherichia virus ECML-117
0.00	2	2	S	2734156	Escherichia virus WFC
0.00	1	1	S	2734157	Escherichia virus WFH
0.00	1	1	S	2734155	Escherichia virus FEC19
0.00	10	0	G	2733089	Anamdongvirus
0.00	10	10	S	2734082	Lactobacillus virus LBR48
0.00	6	0	G	1912143	Biquartavirus
0.00	3	0	G1	2562339	unclassified Biquartavirus
0.00	3	3	S	321023	Aeromonas virus 31
0.00	3	3	S	115987	Aeromonas virus 44RR2
0.00	6	0	G	2560208	Popoffvirus
0.00	6	6	S	2560283	Aeromonas virus 56
0.00	5	0	G	2169625	Svunavirus
0.00	5	5	S	2170221	Geobacillus virus GBSV1
0.00	4	0	G	1980922	Chiangmaivirus
0.00	3	3	S	1980926	Ralstonia virus RSF1
0.00	1	1	S	1980925	Ralstonia virus RSL2
0.00	4	0	G	2733087	Ahtivirus
0.00	4	4	S	2734079	Synechococcus virus SShM2
0.00	3	0	G	2560175	Metrivirus
0.00	3	3	S	2560269	Acinetobacter virus ME3
0.00	3	0	G	2560152	Ionavirus
0.00	3	3	S	2560406	Delftia virus PhiW14
0.00	2	0	G	2560228	Shalavirus
0.00	2	2	S	2560337	Bacillus virus Shbh1
0.00	2	0	G	2733115	Naesvirus
0.00	2	2	S	1966265	Xanthomonas virus OP2
0.00	2	0	G	1980936	Marthavirus
0.00	2	2	S	2560306	Arthrobacter virus Shade
0.00	2	0	G	1915205	Obolenskvirus
0.00	1	1	S	1915208	Acinetobacter virus AB1
0.00	1	1	S	2560272	Acinetobacter virus WCHABP1
0.00	2	0	G	1921704	Tegunavirus
0.00	1	1	S	1921706	Yersinia virus TG1
0.00	1	1	S	1921705	Yersinia virus R1RT
0.00	2	0	G	2733104	Eurybiavirus
0.00	2	2	S	2734106	Prochlorococcus virus MED4-213
0.00	2	0	G	2560239	Tijeunavirus
0.00	2	2	S	2560802	Tetrasphaera virus TJE1
0.00	1	0	G	1921407	Pakpunavirus
0.00	1	1	S	1921411	Pseudomonas virus PAKP1
0.00	1	0	G	2560099	Bendigovirus
0.00	1	1	S	2560495	Gordonia virus GMA6
0.00	1	0	G	2733132	Schmittlotzvirus
0.00	1	1	S	2734144	Agrobacterium virus 7-7-1
0.00	1	0	G	2733142	Yoloswagvirus
0.00	1	1	S	2734158	Erwinia virus Yoloswag
0.00	1	0	G	2733110	Libanvirus
0.00	1	1	S	2734115	Prochlorococcus virus PTIM40
14.04	9874754	0	F	10699	Siphoviridae
5.64	3968619	0	F1	196894	unclassified Siphoviridae
0.96	673288	673288	S	563769	Stx2-converting phage 1717
0.82	573281	573281	S	1147152	Enterobacteria phage mEp460
0.79	555158	555158	S	414970	Enterobacteria phage cdtI
0.58	408388	408388	S	564886	Enterobacteria phage YYZ-2008
0.43	299930	299930	S	196242	Enterobacteria phage BP-4795
0.27	192973	192973	S	673839	Enterococcus phage phiFL4A
0.22	156040	156040	S	906669	Escherichia phage HK639
0.20	143194	143194	S	1147151	Enterobacteria phage mEp237
0.11	77916	77916	S	663241	Enterococcus phage phiEf11
0.11	76219	76219	S	1747326	Enterococcus phage vB_EfaS_IME197
0.08	58253	58253	S	1225792	Pseudomonas phage JBD25
0.08	58172	58172	S	1105171	Bacteroides phage B124-14
0.07	51418	51418	S	1147149	Enterobacteria phage mEp043 c-1
0.06	45532	45532	S	10713	Enterobacteria phage phi80
0.06	40423	40423	S	1168549	Salmonella phage vB_SosS_Oslo
0.06	40005	40005	S	1147144	Enterobacteria phage HK225
0.06	38749	38749	S	1147043	Staphylococcus phage StB20
0.05	38125	38125	S	1486428	Enterococcus phage EFC-1
0.04	27913	27913	S	99179	Bacteroides phage B40-8
0.04	27343	27343	S	1147158	Enterobacterial phage mEp390
0.03	20024	20024	S	1732064	Staphylococcus phage StB20-like
0.03	19023	19023	S	1147140	Salmonella phage SPN3UB
0.02	17431	17431	S	1305708	Clostridium phage vB_CpeS-CP51
0.02	16476	16476	S	1187894	Clostridium phage PhiS63
0.02	16364	16364	S	1147156	Enterobacterial phage mEp213
0.02	16249	16249	S	984186	Cronobacter phage ENT47670
0.02	15186	15186	S	396359	Clostridium phage phiSM101
0.02	14351	14351	S	1147042	Staphylococcus phage StB12
0.02	12991	12991	S	255431	Klebsiella phage phiKO2
0.02	11898	11898	S	2182360	Rhodococcus phage Jace
0.02	11196	11196	S	1932007	Lactobacillus phage BH1
0.02	10764	10764	S	1582152	Clostridium phage phiCD211
0.01	9099	9099	S	101570	Enterobacteria phage ES18
0.01	7545	7545	S	146269	Lactobacillus phage Lc-Nu
0.01	7298	7298	S	190478	Clostridium phage phi3626
0.01	6995	6995	S	496874	Lactobacillus phage Lrm1
0.01	6586	6586	S	35344	Streptococcus phage T12
0.01	5830	5830	S	1124578	Bacillus phage phIS3501
0.01	5663	5663	S	881953	Lactococcus phage 949
0.01	5257	5257	S	1815510	Lactobacillus phage PLE3
0.01	5238	5238	S	1168280	Cronobacter phage phiES15
0.01	5128	5128	S	279281	Lactobacillus phage phiAT3
0.01	4400	4400	S	2041454	Lactobacillus phage LJ
0.01	4163	4163	S	1755689	Pseudomonas phage YMC11/02/R656
0.01	3990	3990	S	1450169	Pseudomonas phage phi2
0.01	3814	3814	S	1566990	Streptococcus phage SpSL1
0.01	3776	3776	S	2024238	Klebsiella phage KPN N137
0.00	3480	3480	S	151537	Lactococcus phage bIL309
0.00	3480	3480	S	646413	Streptococcus phage 5093
0.00	3353	3353	S	151538	Lactococcus phage bIL310
0.00	3288	3288	S	12417	Lactobacillus phage phiadh
0.00	3215	3215	S	151539	Lactococcus phage bIL312
0.00	3099	3099	S	114416	Lactococcus phage ul36
0.00	2971	2971	S	1814959	Streptococcus virus 9873
0.00	2948	2948	S	2036055	Lactobacillus phage T25
0.00	2815	2815	S	151534	Lactococcus phage bIL311
0.00	2549	2549	S	51369	Lactobacillus phage A2
0.00	2525	2525	S	12390	Lactococcus phage phiLC3
0.00	2474	2474	S	947981	Lactobacillus phage Sha1
0.00	2453	2453	S	151536	Lactococcus phage bIL286
0.00	2414	2414	S	12336	Clostridium phage c-st
0.00	2390	2390	S	504346	Pseudomonas phage PAJU2
0.00	2371	2371	S	35345	Lactococcus phage TP901-1
0.00	2338	2338	S	984175	Cronobacter phage ENT39118
0.00	2328	2328	S	354260	Lactococcus phage P335 sensu lato
0.00	2310	2310	S	1560313	Lactococcus phage WRP3
0.00	2300	2300	S	1814960	Streptococcus virus 9874
0.00	2154	2154	S	1814957	Streptococcus virus 9871
0.00	2138	2138	S	1777064	Pseudomonas phage YMC11/07/P54_PAE_BP
0.00	2034	2034	S	644007	Streptococcus phage PH10
0.00	1979	1979	S	1412875	Lactococcus phage phiL47
0.00	1879	1879	S	1777052	Pseudomonas phage JBD44
0.00	1797	1797	S	35241	Lactococcus phage Tuc2009
0.00	1788	1788	S	31754	Lactococcus phage BK5-T
0.00	1785	1785	S	1868596	Pseudomonas phage MD8
0.00	1712	1712	S	1739608	Lactobacillus phage CL2
0.00	1669	1669	S	1871681	Lactococcus phage 50101
0.00	1663	1663	S	1739611	Lactobacillus phage iLp1308
0.00	1626	1626	S	1739610	Lactobacillus phage iLp84
0.00	1383	1383	S	1871687	Lactococcus phage 63301
0.00	1371	1371	S	1871678	Lactococcus phage 28201
0.00	1369	1369	S	157924	Streptococcus phage SM1
0.00	1328	1328	S	347324	Pseudomonas phage F10
0.00	1256	1256	S	1871690	Lactococcus phage 98201
0.00	1228	1228	S	1414736	Lactobacillus phage J-1
0.00	1186	1186	S	423476	Streptococcus phage phi3396
0.00	1156	1156	S	1582150	Clostridium phage phiCD111
0.00	1141	1141	S	1739607	Lactobacillus phage CL1
0.00	1099	1099	S	1129145	Pseudomonas phage phi297
0.00	1060	1060	S	151535	Lactococcus phage bIL285
0.00	1059	1059	S	1701814	Streptococcus phage phiARI0131-2
0.00	1005	1005	S	1229751	Lactococcus phage BM13
0.00	977	977	S	52979	Lactobacillus phage phig1e
0.00	920	920	S	1701830	Streptococcus phage phiARI0468-4
0.00	849	849	S	413066	Streptococcus phage SMP
0.00	832	832	S	43685	Lactococcus phage r1t
0.00	828	828	S	947980	Lactobacillus phage LF1
0.00	799	799	S	1815955	Lactococcus phage PLgT-1
0.00	756	756	S	1239381	Streptococcus phage phiNJ2
0.00	742	742	S	1701842	Streptococcus phage phiARI0923
0.00	742	742	S	1701824	Streptococcus phage phiARI0460-1
0.00	734	734	S	1873985	Salmonella phage IME207
0.00	718	718	S	1643326	Bacillus phage phi4J1
0.00	679	679	S	1701813	Streptococcus phage phiARI0131-1
0.00	607	607	S	1448274	Streptococcus phage K13
0.00	603	603	S	1701828	Streptococcus phage phiARI0468-2
0.00	594	594	S	2315475	Klebsiella phage Seifer
0.00	531	531	S	1814958	Streptococcus virus 9872
0.00	467	467	S	2301621	Streptomyces phage Yaboi
0.00	464	464	S	1267169	Streptococcus phage phiBHN167
0.00	443	443	S	1701811	Streptococcus phage phiARI0004
0.00	429	429	S	1739609	Lactobacillus phage iA2
0.00	425	425	S	864178	Clostridium phage phiCD6356
0.00	379	379	S	1701826	Streptococcus phage phiARI0462
0.00	378	378	S	537874	Streptococcus phage PH15
0.00	361	361	S	1572747	Mannheimia phage vB_MhS_1152AP2
0.00	355	355	S	1448276	Streptococcus phage IC1
0.00	351	351	S	59241	Streptococcus phage Dp-1
0.00	348	348	S	1448273	Streptococcus phage DCC1738
0.00	346	346	S	1701837	Streptococcus phage phiARI0746
0.00	333	333	S	139872	Lactobacillus prophage Lj928
0.00	323	323	S	1589270	Streptococcus phage Str-PAP-1
0.00	319	319	S	1815511	Lactobacillus phage PLE2
0.00	318	318	S	1147044	Staphylococcus phage StB27
0.00	311	311	S	764561	Brochothrix phage NF5
0.00	291	291	S	424716	Salmonella phage Vi II-E1
0.00	253	253	S	2696356	Butyrivibrio virus Arawn
0.00	240	240	S	1403390	Staphylococcus phage phiRS7
0.00	230	230	S	2686279	Flavobacterium phage vB_FspS_tooticki6-1
0.00	225	225	S	1701827	Streptococcus phage phiARI0468-1
0.00	216	216	S	1524882	Sinorhizobium phage phiLM21
0.00	192	192	S	37105	Lactobacillus phage JCL1032
0.00	191	191	S	1701812	Streptococcus phage phiARI0031
0.00	191	191	S	767806	Enterococcus phage EFRM31
0.00	183	183	S	1399941	Lactobacillus phage phiJB
0.00	171	171	S	1089121	Mycobacterium phage Dori
0.00	135	135	S	2656529	Gordonia phage Avazak
0.00	133	133	S	139870	Lactobacillus prophage Lj965
0.00	132	132	S	2652415	Gordonia phage Tanis
0.00	130	130	S	39103	Lactobacillus phage PL-1
0.00	119	119	S	1476889	Lactococcus phage P162
0.00	119	119	S	1591073	Listeria phage vB_LmoS_293
0.00	112	112	S	438780	Lactobacillus phage phiPYB5
0.00	108	108	S	1573458	Pseudomonas phage PS-1
0.00	100	100	S	1647476	Tsukamurella phage TPA4
0.00	98	98	S	120574	Streptococcus phage MM1
0.00	98	98	S	1572745	Mannheimia phage vB_MhS_587AP2
0.00	84	84	S	173707	Temperate phage phiNIH1.1
0.00	82	82	S	641487	Lactococcus phage P087
0.00	75	75	S	1701850	Streptococcus phage A25
0.00	57	57	S	1282995	Serratia phage Eta
0.00	54	54	S	1582151	Clostridium phage phiCD146
0.00	51	51	S	1032362	Clostridium phage phiCD38-2
0.00	43	43	S	573591	Stenotrophomonas phage S1
0.00	43	43	S	475178	Lactococcus phage 1706
0.00	39	39	S	1500757	Pseudomonas phage phiPSA1
0.00	39	39	S	764562	Brochothrix phage BL3
0.00	37	37	S	1572712	Geobacillus virus E3
0.00	37	37	S	447909	Geobacillus virus E2
0.00	37	37	S	294382	Bacillus phage BCJA1c
0.00	36	36	S	2725616	Gordonia phage Secretariat
0.00	36	36	S	372457	Streptococcus phage M102
0.00	35	35	S	1775140	Bacillus phage vB_BhaS-171
0.00	34	34	S	2250335	Streptomyces phage Annadreamy
0.00	29	29	S	2283267	Streptomyces phage Wofford
0.00	28	28	S	1718158	Enterococcus phage IME-EFm5
0.00	28	28	S	2079417	Mycobacterium phage Cuke
0.00	27	27	S	1567011	Clostridium phage phiCT19406C
0.00	26	26	S	627087	Enterococcus phage EFAP-1
0.00	24	24	S	1691958	Brevibacillus phage Sundance
0.00	23	23	S	2601626	Klebsiella phage Soft
0.00	23	23	S	578234	Lactobacillus phage Lv-1
0.00	20	20	S	2250336	Streptomyces phage Blueeyedbeauty
0.00	20	20	S	1838072	Gordonia phage McGonagall
0.00	19	19	S	2557582	Nodularia phage vB_NspS-kac68v161
0.00	17	17	S	1587907	Streptococcus phage M102AD
0.00	16	16	S	1813769	Salmonella phage 64795_sal3
0.00	14	14	S	753085	Synechococcus phage S-CBS3
0.00	14	14	S	994601	Planktothrix phage PaV-LD
0.00	14	14	S	1591072	Listeria phage vB_LmoS_188
0.00	13	13	S	12348	Lactobacillus phage LL-H
0.00	13	13	S	1476887	Lactococcus phage P092
0.00	12	12	S	40521	Listeria phage A118
0.00	11	11	S	1805457	Mycobacterium phage Bipper
0.00	11	11	S	1837862	Weissella phage WCP30
0.00	11	11	S	1445809	Bacillus phage vB_BtS_BMBtp3
0.00	10	10	S	2565501	Bacillus phage vB_BtS_B83
0.00	10	10	S	1042122	Clostridium phage phiCP13O
0.00	9	9	S	1327959	Mycobacterium phage Adler
0.00	8	8	S	10717	Bacillus phage phi105
0.00	8	8	S	2656542	Gordonia phage Untouchable
0.00	8	8	S	1109712	Rhodococcus phage REQ1
0.00	7	7	S	1476886	Lactococcus phage P078
0.00	7	7	S	1458842	Geobacillus phage GBK2
0.00	6	6	S	1458852	Listeria phage LP-030-3
0.00	6	6	S	2507858	Gordonia phage Duffington
0.00	6	6	S	2652414	Gordonia phage OhMyWard
0.00	5	5	S	936152	Riemerella phage RAP44
0.00	5	5	S	1476888	Lactococcus phage P118
0.00	5	5	S	403905	Streptococcus phage P9
0.00	5	5	S	382685	Lactococcus phage Q54
0.00	5	5	S	2507854	Gordonia phage Rickmore
0.00	5	5	S	1667322	Pseudoalteromonas phage Pq0
0.00	5	5	S	1445858	Enterococcus phage IME-EFm1
0.00	4	4	S	1308863	Bacillus phage vB_BanS-Tsamsa
0.00	4	4	S	1109713	Rhodococcus phage REQ2
0.00	4	4	S	756275	Synechococcus phage S-CBS4
0.00	4	4	S	40522	Listeria phage A500
0.00	4	4	S	871584	Clostridium phage phiCTP1
0.00	4	4	S	1647472	Gordonia phage GMA5
0.00	3	3	S	1868826	Bacillus phage vB_BtS_BMBtp14
0.00	3	3	S	1458863	Shewanella sp. phage 3/49
0.00	3	3	S	1821560	Gordonia phage Phinally
0.00	3	3	S	2488789	Streptomyces phage Gilson
0.00	3	3	S	1567453	Lactobacillus phage LfeSau
0.00	3	3	S	1873341	Bacillus phage Deep-Purple
0.00	2	2	S	1147137	Clostridium phage phi8074-B1
0.00	2	2	S	753084	Synechococcus phage S-CBS2
0.00	2	2	S	1176422	Croceibacter phage P2559S
0.00	2	2	S	1109714	Rhodococcus phage REQ3
0.00	2	2	S	877240	Pseudoalteromonas phage H105/1
0.00	2	2	S	1647391	Streptococcus phage APCM01
0.00	2	2	S	2601686	Gordonia phage Chikenjars
0.00	1	1	S	754053	Paenibacillus phage PG1
0.00	1	1	S	2591132	Rhodococcus phage Whack
0.00	1	1	S	330399	Listeria phage A006
0.00	1	1	S	1821563	Gordonia phage UmaThurman
0.00	1	1	S	2588490	Gordonia phage Kenosha
0.00	1	1	S	10704	Rhizobium phage 16-3
0.00	1	1	S	1690818	Streptomyces phage SF3
0.00	1	1	S	45764	Mycobacterium phage DS6A
0.00	1	1	S	1357713	Bacillus phage phiCM3
0.00	1	1	S	2059855	Pseudomonas phage PMBT14
0.00	1	1	S	2494563	Paracoccus phage vB_PmaS-R3
0.00	1	1	S	1589748	Achromobacter phage JWF
0.00	1	1	S	1647470	Gordonia phage GMA1
0.00	1	1	S	1647473	Gordonia phage GRU3
0.00	1	1	S	437329	Burkholderia phage BcepGomr
0.00	1	1	S	172667	Yersinia phage PY54
0.00	1	1	S	1109710	Gordonia phage GRU1
0.00	1	1	S	1432847	Oenococcus phage phiS11
0.00	1	1	S	2301714	Streptomyces phage Comrade
0.00	1	1	S	1675317	Erysipelothrix phage SE-1
2.71	1908751	0	G	186765	Lambdavirus
2.68	1881211	1881211	S	2169967	Escherichia virus DE3
0.03	22970	22970	S	2169968	Escherichia virus HK629
0.01	3900	3900	S	10710	Escherichia virus Lambda
0.00	604	604	S	2169969	Escherichia virus HK630
1.49	1048932	0	G	1623298	Phietavirus
0.67	473805	473805	S	1197953	Staphylococcus virus IPLA7
0.26	184293	184293	S	1197952	Staphylococcus virus IPLA5
0.18	124517	124517	S	399185	Staphylococcus virus PH15
0.15	104953	104953	S	398839	Staphylococcus virus CNPH82
0.14	98910	0	G1	1636203	unclassified Phietavirus
0.04	27338	27338	S	1792269	Staphylococcus phage CNPx
0.03	19510	19510	S	1636204	Staphylococcus phage B166
0.02	14726	14726	S	1308897	Staphylococcus phage StauST398-5
0.02	11734	11734	S	320843	Staphylococcus phage ROSA
0.01	8992	8992	S	1168613	Staphylococcus phage TEM123
0.01	7389	7389	S	1505026	Staphylococcus phage 3MRA
0.01	4289	4289	S	1464127	Staphylococcus phage DW2
0.00	2364	2364	S	1195071	Staphylococcus phage StauST398-3
0.00	1697	1697	S	1195086	Staphylococcus phage SA13
0.00	369	369	S	1498171	Staphylococcus phage SA97
0.00	250	250	S	1347760	Staphylococcus phage SA12
0.00	144	144	S	1636205	Staphylococcus phage B236
0.00	52	52	S	1698421	Staphylococcus phage phiJB
0.02	17278	17278	S	320848	Staphylococcus virus 88
0.01	8026	8026	S	320845	Staphylococcus virus 55
0.01	7374	7374	S	320842	Staphylococcus virus 96
0.01	6068	6068	S	320840	Staphylococcus virus 37
0.01	5005	5005	S	387908	Staphylococcus virus phiNM2
0.00	3042	3042	S	379501	Staphylococcus virus phiMR11
0.00	2456	2456	S	487152	Staphylococcus virus phiMR25
0.00	2209	2209	S	106284	Staphylococcus virus phiETA
0.00	1658	1658	S	320841	Staphylococcus virus EW
0.00	1645	1645	S	320849	Staphylococcus virus 92
0.00	1454	1454	S	320850	Staphylococcus virus X2
0.00	1246	1246	S	320844	Staphylococcus virus 71
0.00	1201	1201	S	59506	Staphylococcus virus 85
0.00	1160	1160	S	872294	Staphylococcus virus SAP26
0.00	665	665	S	320846	Staphylococcus virus 29
0.00	501	501	S	575608	Staphylococcus virus IPLA88
0.00	442	442	S	326037	Staphylococcus virus phiETA3
0.00	199	199	S	320834	Staphylococcus virus 69
0.00	193	193	S	326036	Staphylococcus virus phiETA2
0.00	131	131	S	55511	Staphylococcus virus 187
0.00	89	89	S	405947	Staphylococcus virus 80
0.00	61	61	S	53369	Staphylococcus virus 80alpha
0.00	58	58	S	12360	Staphylococcus virus 11
0.00	52	52	S	320835	Staphylococcus virus 53
0.00	41	41	S	320847	Staphylococcus virus 52a
0.00	18	18	S	387907	Staphylococcus virus phiNM1
0.68	477340	0	G	1623305	Skunavirus
0.22	153101	0	G1	2050979	unclassified Skunavirus
0.06	39934	39934	S	1262535	Lactococcus phage jm2
0.05	36076	36076	S	1262537	Lactococcus phage P680
0.04	31440	31440	S	1262538	Lactococcus phage phi7
0.03	22924	22924	S	1262536	Lactococcus phage jm3
0.03	22498	22498	S	1262533	Lactococcus phage 340
0.10	67250	67250	S	1165135	Lactococcus virus ASCC273
0.05	33676	33676	S	287412	Lactococcus virus Sl4
0.05	32273	32273	S	1165134	Lactococcus virus ASCC191
0.04	30466	30466	S	665883	Lactococcus virus CB13
0.03	21208	21208	S	494269	Lactococcus virus Bibb29
0.03	20168	20168	S	1165151	Lactococcus virus ASCC465
0.03	19863	19863	S	665884	Lactococcus virus CB14
0.02	17533	17533	S	1165160	Lactococcus virus ASCC532
0.02	14528	14528	S	213769	Lactococcus virus 712
0.02	14433	14433	S	63118	Lactococcus virus bIL170
0.02	12959	12959	S	83129	Lactococcus virus P008
0.02	12460	12460	S	213775	Lactococcus virus jj50
0.01	9293	9293	S	1165136	Lactococcus virus ASCC281
0.01	8537	8537	S	254252	Lactococcus virus P2
0.01	8397	8397	S	31532	Lactococcus virus sk1
0.00	421	421	S	665887	Lactococcus virus CB20
0.64	447434	0	G	2169654	Hendrixvirus
0.29	206066	206066	S	10742	Escherichia virus HK022
0.10	67847	0	G1	2301283	unclassified Hendrixvirus
0.07	51418	51418	S	1147143	Enterobacteria phage HK140
0.02	16382	16382	S	1147150	Enterobacteria phage mEp235
0.06	41284	41284	S	2169923	Escherichia virus HK544
0.04	28403	28403	S	2169920	Escherichia virus HK106
0.03	22291	22291	S	37554	Escherichia virus HK97
0.03	18128	18128	S	2169924	Escherichia virus HK633
0.02	15299	15299	S	2169922	Escherichia virus HK542
0.02	12267	12267	S	2169927	Escherichia virus mEpX1
0.02	11527	11527	S	2169926	Escherichia virus mEp234
0.01	9226	9226	S	2169928	Escherichia virus mEpX2
0.01	7596	7596	S	2169921	Escherichia virus HK446
0.01	6804	6804	S	2169925	Escherichia virus HK75
0.60	421374	0	G	680116	Spbetavirus
0.60	421369	0	G1	1732062	unclassified Spbetalikevirus
0.60	421369	421369	S	1732063	Staphylococcus phage SPbeta-like
0.00	5	5	S	66797	Bacillus virus SPbeta
0.50	353269	0	G	2560124	Efquatrovirus
0.14	98931	98931	S	2560417	Enterococcus virus AUEF3
0.08	54412	54412	S	2560430	Enterococcus virus phiSHEG
0.04	28173	28173	S	2560425	Enterococcus virus EfaCPT1
0.04	26432	26432	S	2560431	Enterococcus virus phiSHEF4
0.03	23876	23876	S	2560432	Enterococcus virus phiSHEF5
0.03	22392	22392	S	2560416	Enterococcus virus AL3
0.03	21780	21780	S	2560426	Enterococcus virus IME196
0.03	17705	17705	S	2560427	Enterococcus virus LY0322
0.02	13396	13396	S	2560421	Enterococcus virus EF4
0.02	12422	12422	S	2560420	Enterococcus virus EF3
0.01	10063	10063	S	2560424	Enterococcus virus EcZZ2
0.01	9277	9277	S	2560429	Enterococcus virus SANTOR1
0.01	8102	8102	S	2560428	Enterococcus virus PMBT2
0.01	6272	6272	S	2560415	Enterococcus virus AL2
0.36	256315	0	G	2733199	Oengusvirus
0.36	256315	256315	S	2734262	Faecalibacterium virus Oengus
0.36	252841	0	G	1623299	Phifelvirus
0.18	127208	127208	S	1633151	Enterococcus virus FL3
0.11	76061	76061	S	1633149	Enterococcus virus FL1
0.07	49498	49498	S	1633150	Enterococcus virus FL2
0.19	134917	0	G	1623303	Brussowvirus
0.13	94307	0	G1	2267560	unclassified Brussowvirus
0.11	78165	78165	S	1392231	Streptococcus phage 20617
0.02	12623	12623	S	1385385	Streptococcus phage TP-778L
0.00	3451	3451	S	73422	Streptococcus phage TP-J34
0.02	14076	14076	S	306323	Streptococcus virus 2972
0.01	9191	9191	S	459845	Streptococcus virus 858
0.01	9141	9141	S	682370	Streptococcus virus ALQ132
0.01	5552	5552	S	85154	Streptococcus virus O1205
0.00	2540	2540	S	78541	Streptococcus virus Sfi11
0.17	118264	0	G	2733190	Lughvirus
0.17	118264	118264	S	2734248	Faecalibacterium virus Lugh
0.13	89819	0	G	1623274	Biseptimavirus
0.10	68494	0	G1	1955180	unclassified Biseptimavirus
0.02	11519	11519	S	1610872	Staphylococcus phage IME-SA4
0.01	8922	8922	S	1965490	Staphylococcus phage IME1361_01
0.01	6932	6932	S	1934428	Staphylococcus phage 3 AJ-2017
0.01	6549	6549	S	1505027	Staphylococcus phage 23MRA
0.01	5744	5744	S	648017	Staphylococcus phage phiPVL-CN125
0.01	5384	5384	S	445515	Staphylococcus phage tp310-1
0.01	4937	4937	S	129009	Staphylococcus prophage phiPV83
0.01	4459	4459	S	445517	Staphylococcus phage tp310-3
0.01	4159	4159	S	2268609	Staphylococcus phage SA780ruMSSAST101
0.01	4067	4067	S	1519999	Staphylococcus phage phiBU01
0.00	1504	1504	S	668618	Staphylococcus phage P954
0.00	1483	1483	S	2268621	Staphylococcus phage SA345ruMSSAST8
0.00	900	900	S	1273712	Staphylococcus phage JS01
0.00	440	440	S	71366	Staphylococcus phage PVL
0.00	324	324	S	1735646	Staphylococcus phage P630
0.00	284	284	S	1969736	Staphylococcus phage SA7
0.00	252	252	S	387909	Staphylococcus phage phiNM3
0.00	189	189	S	1308896	Staphylococcus phage StauST398-4
0.00	153	153	S	1840236	Staphylococcus phage P1105
0.00	99	99	S	874268	Staphylococcus phage phi7247PVL
0.00	81	81	S	1735645	Staphylococcus phage P282
0.00	41	41	S	2060949	Staphylococcus phage phiSa2wa_st22
0.03	19639	19639	S	360398	Staphylococcus virus 108PVL
0.00	1172	1172	S	259901	Staphylococcus virus 77
0.00	491	491	S	186153	Staphylococcus virus 13
0.12	85890	0	G	1921117	Nonagvirus
0.07	49143	49143	S	1921121	Escherichia virus JenP2
0.02	17348	17348	S	1921119	Escherichia virus JenK1
0.01	9308	9308	S	1921120	Escherichia virus JenP1
0.01	6225	6225	S	1921118	Escherichia virus 9g
0.01	3863	3863	S	2560729	Salmonella virus SE1Kor
0.09	64487	0	G	1623286	Casadabanvirus
0.07	46497	0	G1	2115965	unclassified Casadabanvirus
0.02	17369	17369	S	1161903	Pseudomonas phage MP42
0.02	10664	10664	S	1777054	Pseudomonas phage JBD93
0.01	4910	4910	S	1223260	Pseudomonas phage JBD30
0.00	3179	3179	S	1777053	Pseudomonas phage JBD69
0.00	2850	2850	S	1548918	Pseudomonas phage vB_PaeS_PAO1_Ab30
0.00	2657	2657	S	1223259	Pseudomonas phage JBD24
0.00	2367	2367	S	1536596	Pseudomonas phage H70
0.00	1484	1484	S	1223261	Pseudomonas phage JBD5
0.00	677	677	S	1391190	Pseudomonas phage MP48
0.00	327	327	S	1481224	Pseudomonas phage JD024
0.01	7195	7195	S	505292	Pseudomonas virus MP38
0.00	3462	3462	S	1093100	Pseudomonas virus FHA0480
0.00	2006	2006	S	397353	Pseudomonas virus MP22
0.00	1971	1971	S	10708	Pseudomonas virus D3112
0.00	1344	1344	S	389469	Pseudomonas virus DMS3
0.00	1225	1225	S	505291	Pseudomonas virus MP29
0.00	774	774	S	1091556	Pseudomonas virus LPB1
0.04	26537	0	G	1623304	Moineauvirus
0.01	7328	7328	S	633135	Streptococcus virus phiAbc2
0.01	5415	5415	S	90410	Streptococcus virus DT1
0.01	5041	0	G1	2231643	unclassified Moineauvirus
0.01	5041	5041	S	1051631	Streptococcus phage YMC-2011
0.01	4383	4383	S	112023	Streptococcus virus 7201
0.00	2902	2902	S	72638	Streptococcus virus Sfi19
0.00	1355	1355	S	64186	Streptococcus virus Sfi21
0.03	24428	0	G	2560098	Beetrevirus
0.01	9347	9347	S	2560664	Pseudomonas virus JD18
0.01	8023	8023	S	2560656	Pseudomonas virus B3
0.01	3669	3669	S	2560675	Pseudomonas virus PM105
0.00	3379	3379	S	2560663	Pseudomonas virus JBD67
0.03	20353	0	G	1623273	Triavirus
0.02	11960	0	G1	2029063	unclassified Triavirus
0.01	5473	5473	S	445516	Staphylococcus phage tp310-2
0.00	2547	2547	S	430796	Staphylococcus phage phi2958PVL
0.00	1346	1346	S	1674930	Staphylococcus phage vB_SauS_phi2
0.00	1257	1257	S	1399949	Staphylococcus phage YMC/09/04/R1988
0.00	566	566	S	1277672	Staphylococcus phage StauST398-2
0.00	500	500	S	1168612	Staphylococcus phage SMSAP5
0.00	247	247	S	1165702	Staphylococcus phage phi7401PVL
0.01	6323	6323	S	320837	Staphylococcus virus 42e
0.00	824	824	S	130478	Staphylococcus virus phiSLT
0.00	736	736	S	215167	Staphylococcus virus 3a
0.00	195	195	S	320839	Staphylococcus virus 47
0.00	180	180	S	575610	Staphylococcus virus IPLA35
0.00	108	108	S	186152	Staphylococcus virus phi12
0.03	19094	0	G	2733174	Feofaniavirus
0.03	18700	18700	S	2734232	Erwinia virus Eho59
0.00	390	390	S	2734231	Erwinia virus Eho49
0.03	19023	0	G	2560111	Ceetrepovirus
0.03	19023	19023	S	2560394	Corynebacterium virus Darwin
0.03	18310	0	G	1623296	Phicbkvirus
0.03	18310	18310	S	1211643	Caulobacter virus Rogue
0.03	17758	0	G	1623287	Detrevirus
0.02	13949	13949	S	1129146	Pseudomonas virus PMG1
0.01	3805	3805	S	31535	Pseudomonas virus D3
0.02	15699	0	G	1623278	Bronvirus
0.02	15645	0	G1	2201166	unclassified Bronvirus
0.02	15309	15309	S	1340836	Mycobacterium phage Crossroads
0.00	98	98	S	1340826	Mycobacterium phage Whirlwind
0.00	89	89	S	1698714	Mycobacterium phage Snenia
0.00	75	75	S	1718599	Mycobacterium phage Archie
0.00	39	39	S	1698711	Mycobacterium phage Lolly9
0.00	32	32	S	861047	Mycobacterium virus Bron
0.00	8	8	S	1034137	Mycobacterium virus Joedirt
0.02	10616	0	G	308911	Ravinvirus
0.02	10616	10616	S	40631	Escherichia virus N15
0.01	10038	0	F1	1910976	Guernseyvirinae
0.01	8308	0	G	1910992	Kagunavirus
0.00	2902	2902	S	1911008	Escherichia virus K1G
0.00	1375	1375	S	1911010	Escherichia virus K1H
0.00	1318	1318	S	2560464	Escherichia virus Golestan
0.00	1106	1106	S	1911007	Escherichia virus K1ind1
0.00	867	867	S	2734197	Raoultella virus RP180
0.00	727	727	S	1911009	Escherichia virus K1ind2
0.00	1693	0	G	1910991	Jerseyvirus
0.00	976	976	S	2005699	Salmonella virus SE2
0.00	143	143	S	2005696	Salmonella virus Jersey
0.00	122	122	S	2005693	Salmonella virus SP101
0.00	100	100	S	2005698	Salmonella virus LSPA1
0.00	84	84	S	2005701	Salmonella virus SS3e
0.00	70	0	G1	2025810	unclassified Jerseyvirus
0.00	35	35	S	1868170	Salmonella phage MA12
0.00	29	29	S	1857099	Salmonella phage BPS11Q3
0.00	6	6	S	1465618	Salmonella phage vB_SenS-Ent2
0.00	61	61	S	2005691	Salmonella virus AG11
0.00	47	47	S	2005694	Salmonella virus SETP13
0.00	29	29	S	2005700	Salmonella virus SETP3
0.00	29	29	S	1981032	Salmonella virus f18SE
0.00	13	13	S	2005702	Salmonella virus wksl3
0.00	33	0	G	1910993	Cornellvirus
0.00	26	26	S	1911006	Salmonella virus SP31
0.00	7	0	G1	2304001	unclassified Cornellvirus
0.00	7	7	S	1701257	Enterobacter phage phiEap-2
0.01	8441	0	G	2560188	Nickievirus
0.01	8437	0	G1	2570373	unclassified Nickievirus
0.01	8430	8430	S	1177632	Salmonella phage SSU5
0.00	7	7	S	1220717	Rhizobium phage RHEph10
0.00	4	4	S	2560688	Pseudomonas virus nickie
0.01	7926	0	F1	2169599	Mccleskeyvirinae
0.01	5925	0	G	2169621	Limdunavirus
0.00	2881	2881	S	2169974	Leuconostoc virus LN03
0.00	806	806	S	2169979	Leuconostoc virus P793
0.00	779	779	S	2169976	Leuconostoc virus LN12
0.00	600	600	S	2169975	Leuconostoc virus LN04
0.00	443	443	S	2169977	Leuconostoc virus LN6B
0.00	353	353	S	2169978	Leuconostoc virus Lmd1
0.00	1999	0	G	2169622	Unaquatrovirus
0.00	1107	1107	S	2170249	Leuconostoc virus LNTR3
0.00	398	398	S	2170248	Leuconostoc virus LN34
0.00	310	0	G1	2486071	unclassified Unaquatrovirus
0.00	310	310	S	1262523	Leuconostoc phage phiLNTR2
0.00	54	54	S	2170247	Leuconostoc virus LN25
0.00	52	52	S	2170246	Leuconostoc virus 1A4
0.00	32	32	S	2170251	Leuconostoc virus Ln9
0.00	21	21	S	2170250	Leuconostoc virus Ln8
0.01	6140	0	G	1982251	Pahexavirus
0.00	1110	1110	S	1982276	Propionibacterium virus PHL041M10
0.00	503	0	G1	2079398	unclassified Pahexavirus
0.00	224	224	S	1654781	Propionibacterium phage Moyashi
0.00	93	93	S	1690805	Propionibacterium phage PAC1
0.00	63	63	S	1654780	Propionibacterium phage Enoki
0.00	55	55	S	1747271	Propionibacterium phage PA1-14
0.00	32	32	S	1654740	Propionibacterium phage BruceLethal
0.00	24	24	S	1654782	Propionibacterium phage QueenBey
0.00	388	388	S	1982263	Propionibacterium virus P1001
0.00	315	315	S	1982261	Propionibacterium virus P105
0.00	243	243	S	1982286	Propionibacterium virus PHL113M01
0.00	235	235	S	1982305	Propionibacterium virus SKKY
0.00	195	195	S	1982271	Propionibacterium virus PAD20
0.00	188	188	S	1982258	Propionibacterium virus MrAK
0.00	156	156	S	1982291	Propionibacterium virus PHL132N00
0.00	143	143	S	1982264	Propionibacterium virus P1.1
0.00	142	142	S	1982284	Propionibacterium virus PHL111M01
0.00	134	134	S	1982262	Propionibacterium virus P144
0.00	121	121	S	1982269	Propionibacterium virus PA6
0.00	118	118	S	1982292	Propionibacterium virus PHL141N00
0.00	117	117	S	1982254	Propionibacterium virus Attacne
0.00	112	112	S	1982260	Propionibacterium virus P91
0.00	109	109	S	1982277	Propionibacterium virus PHL060L00
0.00	108	108	S	1982267	Propionibacterium virus P101A
0.00	104	104	S	1982274	Propionibacterium virus PHL025M00
0.00	86	86	S	1982308	Propionibacterium virus Wizzo
0.00	79	79	S	1982285	Propionibacterium virus PHL112N00
0.00	78	78	S	1982272	Propionibacterium virus PAS50
0.00	73	73	S	1982273	Propionibacterium virus PHL009M11
0.00	72	72	S	1982301	Propionibacterium virus PHL301M00
0.00	71	71	S	1982304	Propionibacterium virus Procrass1
0.00	70	70	S	1982270	Propionibacterium virus Pacnes201215
0.00	63	63	S	1982253	Propionibacterium virus ATCC29399BT
0.00	62	62	S	1982283	Propionibacterium virus PHL095N00
0.00	61	61	S	1982280	Propionibacterium virus PHL071N05
0.00	59	59	S	1982282	Propionibacterium virus PHL092M00
0.00	53	53	S	1982298	Propionibacterium virus PHL179M00
0.00	52	52	S	1982275	Propionibacterium virus PHL037M02
0.00	51	51	S	1982307	Propionibacterium virus Stormborn
0.00	49	49	S	1982256	Propionibacterium virus Kubed
0.00	43	43	S	1982265	Propionibacterium virus P100A
0.00	41	41	S	1982288	Propionibacterium virus PHL116M00
0.00	40	40	S	1982266	Propionibacterium virus P100D
0.00	40	40	S	1982287	Propionibacterium virus PHL114L00
0.00	40	40	S	1982268	Propionibacterium virus P104A
0.00	40	40	S	1982303	Propionibacterium virus Pirate
0.00	36	36	S	1982279	Propionibacterium virus PHL070N00
0.00	36	36	S	1982255	Propionibacterium virus Keiki
0.00	32	32	S	1982295	Propionibacterium virus PHL152M00
0.00	31	31	S	1982257	Propionibacterium virus Lauchelly
0.00	28	28	S	1982259	Propionibacterium virus Ouroboros
0.00	27	27	S	1982306	Propionibacterium virus Solid
0.00	18	18	S	1982297	Propionibacterium virus PHL171M01
0.00	18	18	S	1982300	Propionibacterium virus PHL199M00
0.00	14	14	S	1982252	Propionibacterium virus ATCC29399BC
0.01	5387	0	G	2560165	Lacusarxvirus
0.01	5387	5387	S	2560778	Sphingobium virus Lacusarx
0.01	5131	0	F1	2732612	Dolichocephalovirinae
0.01	5103	0	G	2733152	Bertelyvirus
0.00	3308	3308	S	2734193	Caulobacter virus CcrSC
0.00	1791	1791	S	2734192	Caulobacter virus CcrBL9
0.00	17	0	G	2733154	Poindextervirus
0.00	17	17	S	2734196	Caulobacter virus CcrBL10
0.00	11	0	G	2733153	Colossusvirus
0.00	7	7	S	2734195	Caulobacter virus CcrPW
0.00	4	4	S	2734194	Caulobacter virus CcrColossus
0.01	5030	0	G	2560142	Gorganvirus
0.01	5030	5030	S	2560650	Proteus virus Isfahan
0.01	4039	0	G	1922243	Sextaecvirus
0.00	2039	2039	S	1922246	Staphylococcus virus Sextaec
0.00	1994	1994	S	1922247	Staphylococcus virus SEP9
0.01	3987	0	G	186532	Ceduovirus
0.00	1919	0	G1	329156	unclassified Ceduovirus
0.00	753	753	S	1862962	Lactococcus phage M6165
0.00	497	497	S	1862958	Lactococcus phage D4410
0.00	322	322	S	1862960	Lactococcus phage M5938
0.00	238	238	S	1862959	Lactococcus phage D4412
0.00	87	87	S	1862961	Lactococcus phage M6162
0.00	1197	1197	S	36343	Lactococcus virus bIL67
0.00	837	837	S	31537	Lactococcus virus c2
0.00	2436	0	G	2733200	Oneupvirus
0.00	1524	1524	S	2734263	Gordonia virus BrutonGaster
0.00	892	892	S	1982560	Gordonia virus OneUp
0.00	1552	0	G	1623302	Saphexavirus
0.00	1539	1539	S	1982380	Enterococcus virus VD13
0.00	7	7	S	1982381	Streptococcus virus SPQS1
0.00	3	0	G1	2172093	unclassified Saphexavirus
0.00	3	3	S	1747287	Enterococcus phage vB_EfaS_IME198
0.00	2	2	S	1982378	Enterococcus virus IMEEF1
0.00	1376	0	G	1921544	Septimatrevirus
0.00	1376	0	G1	2234106	unclassified Septimatrevirus
0.00	1376	1376	S	1175662	Pseudomonas phage PaMx42
0.00	1305	0	F1	1982875	Arquatrovirinae
0.00	1300	0	G	1982880	Likavirus
0.00	1006	0	G1	2220062	unclassified Likavirus
0.00	1006	1006	S	1873777	Streptomyces phage Nanodon
0.00	203	203	S	1982889	Streptomyces virus Lannister
0.00	68	68	S	1982892	Streptomyces virus Zemlya
0.00	14	14	S	1982886	Streptomyces virus Danzina
0.00	3	0	G	1982879	Camvirus
0.00	3	3	S	1982883	Streptomyces virus phiCAM
0.00	1	0	G	1982881	Arequatrovirus
0.00	1	1	S	1982893	Streptomyces virus ELB20
0.00	1	1	S	1982895	Streptomyces virus phiHau3
0.00	1188	0	G	186764	Fromanvirus
0.00	375	0	G1	2562661	unclassified Fromanvirus
0.00	101	101	S	1784956	Mycobacterium phage Bactobuster
0.00	86	86	S	1589274	Mycobacterium phage Sheen
0.00	36	36	S	1527535	Mycobacterium phage Tiffany
0.00	34	34	S	1690684	Mycobacterium phage Phlei
0.00	27	27	S	1429791	Mycobacterium phage BellusTerra
0.00	25	25	S	1383059	Mycobacterium phage Adzzy
[truncated: 1,652 more rows]

## Sheet: abundances
Percentage	CladeReads(Bracken)	TaxonReads(Bracken)	TaxRank	TaxID	Name	CladeReads(Kraken)	TaxonReads(Kraken)	CladeReads(Kraken/Bracken)
100	4747040769	0	R	1	root	4747614793	8043049	1.0001
98.96	4697500560	0	R1	131567	cellular organisms	4690600990	261443	0.9985
98.79	4689652244	0	D	2	Bacteria	4682496392	20959667	0.9985
44.18	2097328974	0	D1	1783270	FCB group	2094214991	13622	0.9985
44.18	2097223793	0	D2	68336	Bacteroidetes/Chlorobi group	2094098350	37709	0.9985
44.17	2096987927	0	P	976	Bacteroidetes	2093827025	7864995	0.9985
44.05	2090979409	0	C	200643	Bacteroidia	2080117360	238406	0.9948
44.04	2090769958	0	O	171549	Bacteroidales	2079670575	86887785	0.9947
37.54	1781821491	0	F	815	Bacteroidaceae	1704441742	0	0.9566
37.54	1781821491	0	G	816	Bacteroides	1704441742	284941659	0.9566
7.8	370118231	370118231	S	821	Bacteroides vulgatus	273241628	210148811	0.7383
6.83	324214548	324214548	S	357276	Bacteroides dorei	250019915	234967881	0.7712
5.28	250641920	250641920	S	817	Bacteroides fragilis	237541390	230669006	0.9477
5	237121725	237121725	S	820	Bacteroides uniformis	163039010	163039010	0.6876
4.78	226970104	226970104	S	28116	Bacteroides ovatus	177653582	177590134	0.7827
2.06	97557745	97557745	S	818	Bacteroides thetaiotaomicron	87722812	76006991	0.8992
1.55	73553676	0	G1	2646097	unclassified Bacteroides	56261556	11393	0.7649
1.41	66813895	66813895	S	2528203	Bacteroides sp. A1C1	49660716	49660716	0.7433
0.14	6739594	6739594	S	2715212	Bacteroides sp. CBA7301	6589447	6589447	0.9777
1.26	59980820	59980820	S	371601	Bacteroides xylanisolvens	39882741	39882741	0.6649
1.02	48402349	48402349	S	47678	Bacteroides caccae	46987786	46987786	0.9708
0.85	40477539	40477539	S	246787	Bacteroides cellulosilyticus	38233762	38233762	0.9446
0.57	26919637	26919637	S	329854	Bacteroides intestinalis	26009810	26009810	0.9662
0.24	11481845	11481845	S	1796613	Bacteroides caecimuris	9529499	9529499	0.83
0.09	4324847	4324847	S	376805	Bacteroides salanitronis	4157181	0	0.9612
0.09	4281112	4281112	S	290053	Bacteroides helcogenes	4222785	0	0.9864
0.07	3202278	3202278	S	28113	Bacteroides heparinolyticus	2753343	2753343	0.8598
0.05	2243443	2243443	S	28119	Bacteroides zoogleoformans	1919944	1919944	0.8558
0.01	326870	326870	S	151276	Bacteroides coprosuis	323339	0	0.9892
2.81	133414538	0	F	2005525	Tannerellaceae	122739442	13521	0.92
2.8	132988988	0	G	375288	Parabacteroides	122317691	56931630	0.9198
2.44	115615923	115615923	S	823	Parabacteroides distasonis	63262152	58775509	0.5472
0.37	17372899	0	G1	2649774	unclassified Parabacteroides	2123909	0	0.1223
0.37	17372899	17372899	S	2025876	Parabacteroides sp. CT06	2123909	2123909	0.1223
0.01	425376	0	G	195950	Tannerella	408230	16039	0.9597
0	213045	213045	S	28112	Tannerella forsythia	189340	130031	0.8887
0	212185	0	G1	2620507	unclassified Tannerella	202851	0	0.956
0	212185	212185	S	712710	Tannerella sp. oral taxon HOT-286	202851	202851	0.956
2.4	113864085	0	F	171550	Rikenellaceae	108185566	12729	0.9501
2.4	113771430	0	G	239759	Alistipes	108082904	5917166	0.95
0.93	44267250	44267250	S	328813	Alistipes onderdonkii	40324309	0	0.9109
0.48	22694345	22694345	S	214856	Alistipes finegoldii	20171323	0	0.8888
0.47	22132632	22132632	S	328814	Alistipes shahii	18651308	0	0.8427
0.26	12438783	12438783	S	2585118	Alistipes communis	11578035	11578035	0.9308
0.12	5757779	5757779	S	2585119	Alistipes dispar	5438004	5438004	0.9445
0.08	3739850	3739850	S	2364787	Alistipes megaguti	3414958	3414958	0.9131
0.06	2739757	0	G1	2608932	unclassified Alistipes	2587801	0	0.9445
0.06	2739757	2739757	S	2662363	Alistipes sp. dk3624	2587801	2587801	0.9445
0	92565	0	G	1611681	Mucinivorans	89933	0	0.9716
0	92565	92565	S	1433126	Mucinivorans hirudinis	89933	89933	0.9716
0.57	26846663	0	F	171552	Prevotellaceae	25215223	130808	0.9392
0.28	13388984	0	G	577309	Paraprevotella	11975979	0	0.8945
0.28	13388984	13388984	S	454155	Paraprevotella xylaniphila	11975979	0	0.8945
0.28	13162515	0	G	838	Prevotella	12818571	2666146	0.9739
0.05	2173522	2173522	S	28131	Prevotella intermedia	1772948	1720350	0.8157
0.04	2119447	2119447	S	28132	Prevotella melaninogenica	1360281	1360280	0.6418
0.03	1575643	1575643	S	839	Prevotella ruminicola	1565459	0	0.9935
0.03	1429223	1429223	S	28135	Prevotella oris	1183216	1183216	0.8279
0.03	1211285	1211285	S	52227	Prevotella dentalis	1041345	0	0.8597
0.02	1114765	1114765	S	28129	Prevotella denticola	850682	689736	0.7631
0.02	1030166	1030166	S	589436	Prevotella fusca	744599	0	0.7228
0.02	774734	774734	S	589437	Prevotella scopos	416845	0	0.538
0.01	651122	651122	S	1177574	Prevotella jejuni	417875	417875	0.6418
0.01	633269	633269	S	76123	Prevotella enoeca	451254	451254	0.7126
0.01	447709	0	G1	2638335	unclassified Prevotella	347921	0	0.7771
0.01	447709	447709	S	652716	Prevotella sp. oral taxon 299	347921	0	0.7771
0.01	294853	0	G	1283313	Alloprevotella	289865	0	0.9831
0.01	294853	0	G1	2624623	unclassified Alloprevotella	289865	0	0.9831
0.01	294853	294853	S	2133944	Alloprevotella sp. E39	289865	289865	0.9831
0.54	25710306	0	F	1853231	Odoribacteraceae	23017625	595508	0.8953
0.37	17519787	0	G	283168	Odoribacter	16038528	0	0.9155
0.37	17519787	17519787	S	28118	Odoribacter splanchnicus	16038528	16026949	0.9155
0.17	8190336	0	G	574697	Butyricimonas	6383589	0	0.7794
0.17	8190336	8190336	S	2093856	Butyricimonas faecalis	6383589	6383589	0.7794
0.08	3934514	0	F	171551	Porphyromonadaceae	3887440	5647	0.988
0.08	3629538	0	G	836	Porphyromonas	3590612	11641	0.9893
0.07	3170041	3170041	S	28123	Porphyromonas asaccharolytica	3155984	0	0.9956
0.01	302355	302355	S	837	Porphyromonas gingivalis	272613	265112	0.9016
0	86209	86209	S	36874	Porphyromonas cangingivalis	82435	82435	0.9562
0	70540	70540	S	393921	Porphyromonas crevioricanis	67939	67939	0.9631
0	222721	0	G	307628	Petrimonas	212080	0	0.9522
0	222721	222721	S	1642646	Petrimonas mucosa	212080	212080	0.9522
0	81958	0	G	1784836	Fermentimonas	79101	0	0.9651
0	81958	81958	S	1562970	Fermentimonas caenicola	79101	79101	0.9651
0.06	3073686	0	F	2005473	Muribaculaceae	3333814	240840	1.0846
0.03	1244407	0	F1	2006847	unclassified Muribaculaceae	1162917	0	0.9345
0.03	1244407	1244407	S	2652307	Muribaculaceae bacterium DSM 108610	1162917	1162917	0.9345
0.02	1108049	0	G	1918540	Muribaculum	936881	124641	0.8455
0.01	566089	0	G1	2622126	unclassified Muribaculum	450824	0	0.7964
0.01	566089	566089	S	2530390	Muribaculum sp. TLL-A4	450824	450824	0.7964
0.01	541780	541780	S	1796646	Muribaculum intestinale	361416	361416	0.6671
0.02	720890	0	G	2518495	Duncaniella	993176	73896	1.3777
0.01	558495	558495	S	2518971	Duncaniella dubosii	416111	416111	0.7451
0	162366	0	G1	2649562	unclassified Duncaniella	503137	501835	3.0988
0	161531	161531	S	2530392	Duncaniella sp. C9	1300	1300	0.008
0	834	834	S	2576606	Duncaniella sp. B8	2	2	0.0024
0.03	1611773	0	F	2005519	Barnesiellaceae	1477511	0	0.9167
0.03	1611773	0	G	397864	Barnesiella	1477511	0	0.9167
0.03	1611773	1611773	S	397865	Barnesiella viscericola	1477511	0	0.9167
0.01	255846	0	F	2005520	Dysgonamonadaceae	253427	1299	0.9905
0	143113	0	G	156973	Dysgonomonas	143315	0	1.0014
0	143113	0	G1	2630389	unclassified Dysgonomonas	143315	82816	1.0014
0	91880	91880	S	2714927	Dysgonomonas sp. HDW5B	38899	38899	0.4234
0	51020	51020	S	2714926	Dysgonomonas sp. HDW5A	21600	21600	0.4234
0	112658	0	G	294702	Proteiniphilum	108813	0	0.9659
0	112658	112658	S	1642647	Proteiniphilum saccharofermentans	108813	108813	0.9659
0	135272	0	O1	333046	unclassified Bacteroidales	130980	2	0.9683
0	102279	0	O2	185291	unclassified Bacteroidales (miscellaneous)	98200	207	0.9601
0	71722	71722	S	1400053	Bacteroidales bacterium CF	67557	67557	0.9419
0	30512	30512	S	2590900	Bacteroidales bacterium 38-H	30436	30436	0.9975
0	32912	0	G	511434	Candidatus Azobacteroides	32778	0	0.9959
0	32912	32912	S	511435	Candidatus Azobacteroides pseudotrichonymphae	32778	9122	0.9959
0	100155	0	F	2005523	Paludibacteraceae	100020	0	0.9987
0	100155	0	G	346096	Paludibacter	100020	0	0.9987
0	100155	100155	S	185300	Paludibacter propionicigenes	100020	0	0.9987
0	209328	0	O	1970189	Marinilabiliales	208379	4936	0.9955
0	120352	0	F	1471398	Prolixibacteraceae	118871	1076	0.9877
0	78703	0	G	1471399	Draconibacterium	76935	2464	0.9775
0	47040	47040	S	1168034	Draconibacterium orientale	44598	44598	0.9481
0	31521	0	G1	2624132	unclassified Draconibacterium	29873	0	0.9477
0	31521	31521	S	2706887	Draconibacterium sp. M1	29873	29873	0.9477
0	41527	0	F1	1952944	unclassified Prolixibacteraceae	40860	0	0.9839
0	41527	41527	S	2681766	Prolixibacteraceae bacterium WC007	40860	40860	0.9839
0	43323	0	F	1573805	Marinifilaceae	40877	0	0.9435
0	43323	0	G	2060722	Labilibaculum	40877	0	0.9435
0	43323	43323	S	1717717	Labilibaculum antarcticum	40877	40877	0.9435
0	25600	0	F	558415	Marinilabiliaceae	24528	0	0.9581
0	25600	0	G	1193324	Alkalitalea	24528	0	0.9581
0	25600	25600	S	889453	Alkalitalea saponilacus	24528	24528	0.9581
0	19714	0	F	1970190	Salinivirgaceae	19167	0	0.9723
0	19714	0	G	1970191	Salinivirga	19167	0	0.9723
0	19714	19714	S	1307839	Salinivirga cyanobacteriivorans	19167	19167	0.9723
0.06	3054256	0	C	117743	Flavobacteriia	2910303	0	0.9529
0.06	3054256	0	O	200644	Flavobacteriales	2910303	9272	0.9529
0.06	2989386	0	F	49546	Flavobacteriaceae	2837904	298817	0.9493
0.01	643047	0	G	59732	Chryseobacterium	541558	65633	0.8422
0	224726	0	G1	2593645	unclassified Chryseobacterium	167612	11811	0.7459
0	28971	28971	S	2724619	Chryseobacterium sp. NEB161	17016	17016	0.5873
0	28532	28532	S	1871047	Chryseobacterium sp.	18998	18998	0.6658
0	18478	18478	S	878220	Chryseobacterium sp. StRB126	15389	15389	0.8328
0	18051	18051	S	2039166	Chryseobacterium sp. 6424	15148	15148	0.8392
0	14922	14922	S	2487065	Chryseobacterium sp. G0201	12351	12351	0.8277
0	13241	13241	S	2713414	Chryseobacterium sp. POL2	8151	8151	0.6156
0	12419	12419	S	2487072	Chryseobacterium sp. H6466	3431	3431	0.2763
0	11870	11870	S	2015076	Chryseobacterium sp. T16E-39	10944	10944	0.922
0	11674	11674	S	2487064	Chryseobacterium sp. G0186	7913	7913	0.6778
0	11189	11189	S	2487071	Chryseobacterium sp. F5649	3636	3636	0.325
0	10956	10956	S	2478663	Chryseobacterium sp. 3008163	9445	9445	0.8621
0	10599	10599	S	1721091	Chryseobacterium sp. IHB B 17019	9534	9534	0.8995
0	9090	9090	S	2487063	Chryseobacterium sp. G0162	4596	4596	0.5056
0	8764	8764	S	2547600	Chryseobacterium sp. NBC 122	7974	7974	0.9099
0	7493	7493	S	2487073	Chryseobacterium sp. H3001	7043	7043	0.9399
0	6442	6442	S	2594269	Chryseobacterium sp. SNU WT5	4232	4232	0.6569
0	41055	41055	S	253	Chryseobacterium indologenes	32157	32157	0.7833
0	40784	40784	S	536441	Chryseobacterium taklimakanense	29207	29207	0.7161
0	37291	37291	S	250	Chryseobacterium gleum	23735	23735	0.6365
0	29642	29642	S	1493872	Chryseobacterium shandongense	18210	18210	0.6143
0	26553	26553	S	421525	Chryseobacterium haifense	15606	15606	0.5877
0	26288	26288	S	254	Chryseobacterium indoltheticum	21975	21975	0.8359
0	25799	25799	S	1124835	Chryseobacterium carnipullorum	16652	16652	0.6455
0	24851	24851	S	1324352	Chryseobacterium gallinarum	21214	21214	0.8536
0	20104	20104	S	1241978	Chryseobacterium bernardetii	13595	13595	0.6762
0	18503	18503	S	1265445	Chryseobacterium camelliae	16217	16217	0.8765
0	16271	16271	S	2497456	Chryseobacterium aureum	13934	13934	0.8564
0	16004	16004	S	1241981	Chryseobacterium lactis	10842	10842	0.6775
0	15336	15336	S	651561	Chryseobacterium arthrosphaerae	12612	12612	0.8224
0	12132	12132	S	112234	Chryseobacterium joostei	8842	8842	0.7288
0	12081	12081	S	1685010	Chryseobacterium glaciei	10242	10242	0.8478
0	11335	11335	S	558152	Chryseobacterium piperi	10401	10401	0.9176
0	10905	10905	S	246	Chryseobacterium balustinum	8368	8368	0.7674
0	10573	10573	S	1241979	Chryseobacterium carnis	8972	8972	0.8486
0	7697	7697	S	266749	Chryseobacterium jeonii	7344	7344	0.9541
0	7070	7070	S	1241982	Chryseobacterium nakagawai	3469	3469	0.4907
0	4947	4947	S	266748	Chryseobacterium antarcticum	4719	4719	0.9539
0.01	441705	0	G	237	Flavobacterium	417942	30420	0.9462
0	97341	0	G1	196869	unclassified Flavobacterium	89861	403	0.9232
0	26382	26382	S	2294119	Flavobacterium sp. CJ74	25640	25640	0.9719
0	14860	14860	S	1179672	Flavobacterium sp. KBS0721	13493	13493	0.908
0	14389	14389	S	2249356	Flavobacterium sp. HYN0086	12067	12067	0.8386
0	13742	13742	S	2602769	Flavobacterium sp. XS-5	13350	13350	0.9715
0	10153	10153	S	2739062	Flavobacterium sp. M31R6	9332	9332	0.9191
0	9789	9789	S	2478552	Flavobacterium sp. 140616W15	8711	8711	0.8899
0	7288	7288	S	935222	Flavobacterium sp. Sr18	6865	6865	0.942
0	35435	35435	S	986	Flavobacterium johnsoniae	28089	21123	0.7927
0	30760	30760	S	2175091	Flavobacterium album	29845	29845	0.9703
0	27479	27479	S	1306519	Flavobacterium commune	25327	25327	0.9217
0	25637	25637	S	2201181	Flavobacterium sediminis	14407	14407	0.562
0	23582	23582	S	2162713	Flavobacterium magnum	22127	22127	0.9383
0	21915	21915	S	996	Flavobacterium columnare	19928	19804	0.9093
0	19380	19380	S	459526	Flavobacterium anhuiense	15042	15042	0.7762
0	16652	16652	S	2183896	Flavobacterium crocinum	13994	13994	0.8404
0	14989	14989	S	1492737	Flavobacterium gilvum	13985	13985	0.933
0	14518	14518	S	1784713	Flavobacterium arcticum	13941	13941	0.9603
0	13456	13456	S	1355330	Flavobacterium faecale	12644	12644	0.9397
0	13210	13210	S	1678728	Flavobacterium kingsejongi	12394	12394	0.9382
0	12841	12841	S	2172098	Flavobacterium pallidum	12162	12162	0.9471
0	12620	12620	S	683124	Flavobacterium haoranii	10491	10491	0.8313
0	11360	11360	S	2547394	Flavobacterium nackdongense	10955	10955	0.9643
0	10235	10235	S	1617283	Flavobacterium nitrogenifigens	7584	7584	0.741
0	9428	9428	S	1763534	Flavobacterium crassostreae	8365	8365	0.8873
0	7831	7831	S	55197	Flavobacterium branchiophilum	7571	0	0.9668
0	7205	7205	S	96345	Flavobacterium psychrophilum	6181	6140	0.8579
0	6829	6829	S	2518177	Flavobacterium sangjuense	6619	6619	0.9692
0	6289	6289	S	312277	Flavobacterium indicum	6010	0	0.9556
0.01	244734	0	G	1016	Capnocytophaga	234030	57425	0.9563
0	66686	0	G1	2640652	unclassified Capnocytophaga	45464	14140	0.6818
0	14339	14339	S	1945657	Capnocytophaga sp. H2931	4904	4904	0.342
0	14095	14095	S	1316596	Capnocytophaga sp. oral taxon 878	10459	10459	0.742
0	13593	13593	S	2545799	Capnocytophaga sp. FDAARGOS_737	7259	7259	0.534
0	8343	8343	S	1316593	Capnocytophaga sp. oral taxon 864	3180	3180	0.3812
0	7980	7980	S	1945658	Capnocytophaga sp. H4358	2685	2685	0.3365
0	7795	7795	S	1705617	Capnocytophaga sp. oral taxon 323	2837	2837	0.364
0	33805	33805	S	1019	Capnocytophaga sputigena	24242	24242	0.7171
0	32425	32425	S	28188	Capnocytophaga canimorsus	24014	23623	0.7406
0	23020	23020	S	1848904	Capnocytophaga stomatis	19828	19828	0.8613
0	20373	20373	S	45243	Capnocytophaga haemolytica	19219	19219	0.9434
0	16945	16945	S	1017	Capnocytophaga gingivalis	15245	15245	0.8997
0	15548	15548	S	327575	Capnocytophaga leadbetteri	8446	8446	0.5432
0	14523	14523	S	28189	Capnocytophaga cynodegmi	10043	10043	0.6915
0	10187	10187	S	2708117	Capnocytophaga endodontalis	6138	6138	0.6025
0	9995	9995	S	1018	Capnocytophaga ochracea	3966	0	0.3968
0	181775	0	G	28250	Ornithobacterium	52549	0	0.2891
0	181775	181775	S	28251	Ornithobacterium rhinotracheale	52549	43792	0.2891
0	150274	0	G	308865	Elizabethkingia	103907	23697	0.6915
0	59876	59876	S	1117645	Elizabethkingia anophelis	26150	21882	0.4367
0	27214	27214	S	172045	Elizabethkingia miricola	12983	12983	0.4771
0	25540	0	G1	2685307	unclassified Elizabethkingia	15663	0	0.6133
0	12917	12917	S	2575699	Elizabethkingia sp. 2-6	4899	4899	0.3793
0	12520	12520	S	2583851	Elizabethkingia sp. JS20170427COW	10764	10764	0.8597
0	17390	17390	S	238	Elizabethkingia meningoseptica	16067	16067	0.9239
0	10963	10963	S	1756149	Elizabethkingia bruuniana	3017	3017	0.2752
0	8631	8631	S	1756150	Elizabethkingia ursingii	6330	6330	0.7334
0	102524	0	G	76831	Myroides	87573	12220	0.8542
0	48931	48931	S	76832	Myroides odoratimimus	33143	33143	0.6773
0	23543	0	G1	2642485	unclassified Myroides	16377	47	0.6956
0	11440	11440	S	2572594	Myroides sp. CJ210	10451	10451	0.9135
0	9967	9967	S	1583100	Myroides sp. A21	5105	5105	0.5122
0	1979	1979	S	1458492	Myroides sp. ZB35	774	774	0.3911
0	17780	17780	S	702745	Myroides phaeus	14889	14889	0.8374
0	8584	8584	S	256	Myroides odoratus	8390	0	0.9774
0	3229	3229	S	480520	Myroides profundi	2554	2554	0.791
0	82670	0	G	363408	Nonlabens	76076	10361	0.9202
0	46211	0	G1	2615035	unclassified Nonlabens	39037	793	0.8448
0	11964	11964	S	2496866	Nonlabens sp. MJ115	11503	11503	0.9615
0	10611	10611	S	1336802	Nonlabens sp. Hel1_33_55	9983	9983	0.9408
0	8516	8516	S	2058134	Nonlabens sp. MB-3u-79	7694	7694	0.9035
0	7012	7012	S	2608253	Nonlabens sp. Ci31	6519	6519	0.9297
0	5562	5562	S	2719911	Nonlabens sp. SY33080	1993	1993	0.3583
0	2092	2092	S	1476901	Nonlabens sp. MIC269	552	552	0.2639
0	14958	14958	S	331648	Nonlabens spongiae	12019	12019	0.8035
0	8527	8527	S	930802	Nonlabens marinus	7333	0	0.86
0	6817	6817	S	328515	Nonlabens dokdonensis	6184	0	0.9071
0	5764	5764	S	319236	Nonlabens sediminis	1142	1142	0.1981
0	78590	0	F1	61432	unclassified Flavobacteriaceae	75396	35	0.9594
0	15278	15278	S	2584122	Flavobacteriaceae bacterium 10Alg115	15023	15023	0.9833
0	15142	15142	S	531844	Flavobacteriaceae bacterium 3519-10	13677	13677	0.9032
0	13048	13048	S	2583587	Flavobacteriaceae bacterium F202Z8	12925	12925	0.9906
0	11937	11937	S	1150389	Flavobacteriaceae bacterium UJ101	11818	11818	0.99
0	8293	8293	S	2744027	Flavobacteriaceae bacterium RR4-40	7978	7978	0.962
0	8173	8173	S	1250295	Flavobacteriaceae bacterium MAR_2010_188	8086	8086	0.9894
0	6155	6155	S	1871037	Flavobacteriaceae bacterium	5854	5854	0.9511
0	75447	0	G	52959	Polaribacter	70083	3787	0.9289
0	60215	0	G1	196858	unclassified Polaribacter	53431	6301	0.8873
0	9914	9914	S	1855336	Polaribacter sp. KT25b	8833	8833	0.891
0	8355	8355	S	313598	Polaribacter sp. MED152	7413	7413	0.8873
0	8181	8181	S	1529069	Polaribacter sp. BM10	4032	4032	0.4928
0	6980	6980	S	2686361	Polaribacter sp. L3A8	5904	5904	0.8458
0	6874	6874	S	2058137	Polaribacter sp. ALD11	5628	5628	0.8187
0	6057	6057	S	1312072	Polaribacter sp. SA4-12	5166	5166	0.8529
0	5151	5151	S	1336804	Polaribacter sp. Hel1_33_78	4604	4604	0.8938
0	4909	4909	S	754397	Polaribacter sp. SA4-10	4429	4429	0.9022
0	2912	2912	S	1896175	Polaribacter sp. KT 15	1121	1121	0.385
0	9370	9370	S	996801	Polaribacter reichenbachii	8071	8071	0.8614
0	5617	5617	S	1774273	Polaribacter vadi	4794	4794	0.8535
0	74986	0	G	292691	Gramella	68620	4281	0.9151
0	20622	20622	S	1486245	Gramella flava	16017	0	0.7767
0	18670	0	G1	2615027	unclassified Gramella	17113	116	0.9166
0	9548	9548	S	1250231	Gramella sp. MAR_2010_102	8866	8866	0.9286
0	9025	9025	S	1250205	Gramella sp. MAR_2010_147	8131	8131	0.9009
0	13644	13644	S	411153	Gramella forsetii	11132	0	0.8159
0	12258	12258	S	2126553	Gramella fulva	11449	11449	0.934
0	9313	9313	S	1913577	Gramella salexigens	8628	8628	0.9264
0	65613	0	G	252356	Maribacter	57138	140	0.8708
0	43766	0	G1	2615042	unclassified Maribacter	42727	11342	0.9763
0	14881	14881	S	2496865	Maribacter sp. MJ134	13124	13124	0.8819
0	8405	8405	S	313603	Maribacter sp. HTCC2170	8199	8199	0.9755
0	7980	7980	S	1836467	Maribacter sp. T28	7166	7166	0.898
0	7478	7478	S	1250153	Maribacter sp. MAR_2009_60	1734	1734	0.2319
0	4623	4623	S	1644130	Maribacter sp. 1_2014MBL_MicDiv	1162	1162	0.2514
0	21737	21737	S	1178778	Maribacter cobaltidurans	14271	14271	0.6565
0	51312	0	G	104267	Tenacibaculum	47253	4565	0.9209
0	14498	0	G1	2635139	unclassified Tenacibaculum	12099	1	0.8345
0	8197	8197	S	754423	Tenacibaculum sp. SZ-18	7860	7860	0.9589
0	6212	6212	S	2358479	Tenacibaculum sp. DSM 106434	4238	4238	0.6822
0	8588	8588	S	584609	Tenacibaculum jejuense	8324	8324	0.9693
0	7384	7384	S	1850252	Tenacibaculum todarodis	6296	6296	0.8527
0	6926	6926	S	107401	Tenacibaculum maritimum	6141	5006	0.8867
0	6806	6806	S	104268	Tenacibaculum mesophilum	4182	4182	0.6145
0	6545	6545	S	669041	Tenacibaculum dicentrarchi	5646	5646	0.8626
0	51085	0	G	111500	Muricauda	45833	4312	0.8972
0	18987	18987	S	111501	Muricauda ruestringensis	17016	0	0.8962
0	18694	0	G1	2615049	unclassified Muricauda	12315	0	0.6588
0	18694	18694	S	2698672	Muricauda sp. 501str8	12315	12315	0.6588
0	13160	13160	S	516051	Muricauda lutaonensis	12190	12190	0.9263
0	46042	0	G	225842	Formosa	41324	998	0.8975
0	29168	0	G1	2644710	unclassified Formosa	25761	164	0.8832
0	10924	10924	S	2686363	Formosa sp. L2A11	9193	9193	0.8415
0	6934	6934	S	1336795	Formosa sp. Hel3_A1_48	5863	5863	0.8455
0	6016	6016	S	1336794	Formosa sp. Hel1_33_131	5771	5771	0.9593
0	5013	5013	S	1798225	Formosa sp. Hel1_31_208	4770	4770	0.9515
0	8712	8712	S	320324	Formosa agariphila	7681	0	0.8817
0	7911	7911	S	2594004	Formosa sediminum	6884	6884	0.8702
0	40051	0	G	290174	Aquimarina	38996	0	0.9737
0	40051	0	G1	2627091	unclassified Aquimarina	38996	853	0.9737
0	11778	11778	S	1714848	Aquimarina sp. AD1	11215	11215	0.9522
0	11712	11712	S	2736252	Aquimarina sp. TRL1	11366	11366	0.9705
0	9383	9383	S	1714860	Aquimarina sp. BL5	8844	8844	0.9426
0	6882	6882	S	1714849	Aquimarina sp. AD10	6718	6718	0.9762
0	35758	0	G	104264	Cellulophaga	33124	2241	0.9263
0	10792	10792	S	979	Cellulophaga lytica	9395	9184	0.8706
0	8708	8708	S	59600	Cellulophaga algicola	7784	0	0.8939
0	8157	8157	S	76594	Cellulophaga baltica	7675	4427	0.9409
0	7791	0	G1	2634405	unclassified Cellulophaga	6029	0	0.7738
0	7791	7791	S	2686362	Cellulophaga sp. L1A9	6029	6029	0.7738
0	33036	0	G	326319	Dokdonia	31362	3313	0.9493
0	24280	0	G1	2615033	unclassified Dokdonia	21473	3551	0.8844
0	9159	9159	S	983548	Dokdonia sp. 4H-3-7-5	7060	7060	0.7708
0	7061	7061	S	1239415	Dokdonia sp. PRO95	5885	5885	0.8335
0	3891	3891	S	2173169	Dokdonia sp. Dokd-P16	2757	2757	0.7086
0	3860	3860	S	313590	Dokdonia sp. MED134	2220	2220	0.5751
0	8688	8688	S	326320	Dokdonia donghaensis	6576	0	0.7569
0	32837	0	G	417127	Zunongwangia	20158	0	0.6139
0	32837	32837	S	398743	Zunongwangia profunda	20158	0	0.6139
0	31097	0	G	1778601	Apibacter	30859	0	0.9923
0	31097	0	G1	2630820	unclassified Apibacter	30859	15939	0.9923
0	14495	14495	S	2656760	Apibacter sp. B3706	3453	3453	0.2382
0	10560	10560	S	2500547	Apibacter sp. HY041	10153	10153	0.9615
0	5885	5885	S	2656761	Apibacter sp. B2966	1314	1314	0.2233
0	30661	0	G	286104	Winogradskyella	27080	0	0.8832
0	30661	0	G1	2615021	unclassified Winogradskyella	27080	94	0.8832
0	11363	11363	S	754409	Winogradskyella sp. PG-2	10774	10774	0.9482
0	7492	7492	S	1249933	Winogradskyella sp. RHA_55	6125	6125	0.8175
0	6111	6111	S	754417	Winogradskyella sp. PC-19	4962	4962	0.812
0	5381	5381	S	1936080	Winogradskyella sp. J14-2	5125	5125	0.9524
0	26223	0	G	2058174	Antarcticibacterium	24794	19	0.9455
0	14822	14822	S	2058175	Antarcticibacterium flavum	14002	14002	0.9447
0	11303	0	G1	2631190	unclassified Antarcticibacterium	10773	0	0.9531
0	11303	11303	S	2585771	Antarcticibacterium sp. PAMC 28998	10773	10773	0.9531
0	26072	0	G	34084	Riemerella	23522	0	0.9022
0	26072	26072	S	34085	Riemerella anatipestifer	23522	23346	0.9022
0	23321	0	G	143222	Salegentibacter	17889	3866	0.7671
0	15297	0	G1	2633436	unclassified Salegentibacter	7676	0	0.5018
0	15297	15297	S	1729720	Salegentibacter sp. T436	7676	7676	0.5018
0	7894	7894	S	143223	Salegentibacter salegens	6347	6347	0.804
0	22810	0	G	252306	Robiginitalea	21473	0	0.9414
0	22810	22810	S	252307	Robiginitalea biformata	21473	0	0.9414
0	21920	0	G	221065	Kordia	21515	305	0.9815
0	15459	0	G1	2685202	unclassified Kordia	15045	0	0.9732
0	15459	15459	S	2282170	Kordia sp. SMS9	15045	15045	0.9732
0	6398	6398	S	1218801	Kordia antarctica	6165	6165	0.9636
0	21253	0	G	153265	Aequorivita	20925	112	0.9846
0	13597	0	G1	2615031	unclassified Aequorivita	13413	0	0.9865
0	13597	13597	S	2494375	Aequorivita sp. H23M31	13413	13413	0.9865
0	7584	7584	S	101385	Aequorivita sublithincola	7400	0	0.9757
0	21151	0	G	261827	Algibacter	17797	166	0.8414
0	12596	0	G1	2615009	unclassified Algibacter	10509	513	0.8343
0	6838	6838	S	2686365	Algibacter sp. L1A34	5637	5637	0.8244
0	5649	5649	S	2686366	Algibacter sp. L3A6	4359	4359	0.7716
0	8436	8436	S	1736674	Algibacter alginicilyticus	7122	7122	0.8442
0	20022	0	G	59734	Empedobacter	18146	0	0.9063
0	20022	20022	S	247	Empedobacter brevis	18146	18146	0.9063
0	19090	0	G	291183	Lacinutrix	16368	251	0.8574
0	12037	0	G1	2647285	unclassified Lacinutrix	9936	242	0.8255
0	7362	7362	S	983544	Lacinutrix sp. 5H-3-7-4	5542	5542	0.7528
0	4579	4579	S	2057808	Lacinutrix sp. Bg11-31	4152	4152	0.9067
0	6952	6952	S	1486034	Lacinutrix venerupis	6181	6181	0.8891
0	17462	0	G	1518147	Wenyingzhuangia	15897	0	0.9104
0	17462	17462	S	1790137	Wenyingzhuangia fucanilytica	15897	15897	0.9104
0	16495	0	G	501783	Cloacibacterium	12031	0	0.7294
0	16495	16495	S	237258	Cloacibacterium normanense	12031	12031	0.7294
0	16007	0	G	283735	Leeuwenhoekiella	13986	0	0.8737
0	16007	0	G1	2615029	unclassified Leeuwenhoekiella	13986	0	0.8737
0	16007	16007	S	2719912	Leeuwenhoekiella sp. ZYFB001	13986	13986	0.8737
0	15641	0	G	112040	Zobellia	15335	0	0.9804
0	15641	15641	S	63186	Zobellia galactanivorans	15335	15335	0.9804
0	15071	0	G	1013	Weeksella	13251	0	0.8792
0	15071	15071	S	1014	Weeksella virosa	13251	13248	0.8792
0	13228	0	G	1649495	Seonamhaeicola	11765	0	0.8894
0	13228	0	G1	2622645	unclassified Seonamhaeicola	11765	0	0.8894
0	13228	13228	S	1936081	Seonamhaeicola sp. S2-3	11765	11765	0.8894
0	12966	0	G	527198	Mariniflexile	12450	0	0.9602
0	12966	0	G1	2643887	unclassified Mariniflexile	12450	0	0.9602
0	12966	12966	S	2027857	Mariniflexile sp. TRM1-10	12450	12450	0.9602
0	12792	0	G	178469	Arenibacter	12266	0	0.9589
0	12792	12792	S	616991	Arenibacter algicola	12266	12266	0.9589
0	11821	0	G	1287916	Euzebyella	7845	0	0.6636
0	11821	11821	S	1761453	Euzebyella marina	7845	7845	0.6636
0	11745	0	G	379070	Gilvibacter	10964	0	0.9335
0	11745	0	G1	2625242	unclassified Gilvibacter	10964	0	0.9335
0	11745	11745	S	754429	Gilvibacter sp. SZ-19	10964	10964	0.9335
0	11170	0	G	389486	Sediminicola	10825	0	0.9691
0	11170	0	G1	2648869	unclassified Sediminicola	10825	0	0.9691
0	11170	11170	S	1453352	Sediminicola sp. YIK13	10825	10825	0.9691
0	11160	0	G	244698	Gillisia	9231	0	0.8272
0	11160	0	G1	2615025	unclassified Gillisia	9231	0	0.8272
0	11160	11160	S	1336796	Gillisia sp. Hel1_33_143	9231	9231	0.8272
0	11073	0	G	2700084	Urechidicola	8626	0	0.779
0	11073	11073	S	1850246	Urechidicola croceus	8626	8626	0.779
0	10652	0	G	1209327	Flavivirga	10289	0	0.9659
0	10652	10652	S	1803846	Flavivirga eckloniae	10289	10289	0.9659
0	9807	0	G	59735	Bergeyella	8372	0	0.8537
0	9807	9807	S	1585976	Bergeyella cardium	8372	8372	0.8537
0	9669	0	G	762641	Muriicola	9538	0	0.9865
0	9669	0	G1	2647561	unclassified Muriicola	9538	0	0.9865
0	9669	9669	S	2507538	Muriicola sp. MMS17-SY002	9538	9538	0.9865
0	9348	0	G	393005	Tamlana	8529	0	0.9124
0	9348	0	G1	2614803	unclassified Tamlana	8529	0	0.9124
0	9348	9348	S	2069432	Tamlana sp. UJ94	8529	8529	0.9124
0	9167	0	G	336276	Olleya	5371	3	0.5859
0	5602	0	G1	2615019	unclassified Olleya	2788	0	0.4977
0	5602	5602	S	2058135	Olleya sp. Bg11-27	2788	2788	0.4977
0	3480	3480	S	639310	Olleya aquimaris	2580	2580	0.7414
0	9021	0	G	358023	Lutibacter	8740	0	0.9689
0	9021	9021	S	1622118	Lutibacter profundi	8740	8740	0.9689
0	8045	0	G	444459	Flagellimonas	7943	0	0.9873
0	8045	8045	S	1383885	Flagellimonas maritima	7943	7943	0.9873
0	7961	0	G	1204360	Siansivirga	7186	0	0.9027
0	7961	7961	S	762954	Siansivirga zeaxanthinifaciens	7186	0	0.9027
0	7657	0	G	1176327	Aureitalea	7502	0	0.9798
0	7657	0	G1	2636237	unclassified Aureitalea	7502	0	0.9798
0	7657	7657	S	2094025	Aureitalea sp. RR4-38	7502	7502	0.9798
0	7129	0	G	216431	Croceibacter	6451	0	0.9049
0	7129	7129	S	313588	Croceibacter atlanticus	6451	0	0.9049
0	6903	0	G	2049301	Changchengzhania	6544	0	0.948
0	6903	6903	S	2049305	Changchengzhania lutea	6544	6544	0.948
0	6735	0	G	2045416	Oceanihabitans	5412	0	0.8036
0	6735	0	G1	2631961	unclassified Oceanihabitans	5412	0	0.8036
0	6735	6735	S	2529032	Oceanihabitans sp. IOP_32	5412	5412	0.8036
0	4193	0	G	83612	Psychroflexus	4143	0	0.9881
0	4193	4193	S	57029	Psychroflexus torquis	4143	0	0.9881
0	3876	0	G	49277	Psychroserpens	1816	0	0.4685
0	3876	0	G1	2615011	unclassified Psychroserpens	1816	0	0.4685
0	3876	3876	S	2570561	Psychroserpens sp. NJDZ02	1816	1816	0.4685
0	21568	0	F	39782	Blattabacteriaceae	21031	0	0.9751
0	21568	0	G	34098	Blattabacterium	21031	3487	0.9751
0	14181	0	G1	2647581	unclassified Blattabacterium	12934	1549	0.9121
0	3469	3469	S	2715232	Blattabacterium sp. DPU	3121	3121	0.8997
0	2951	2951	S	39768	Blattabacterium sp. (Mastotermes darwiniensis)	2553	0	0.8651
0	2082	2082	S	624186	Blattabacterium sp. (Blattella germanica)	1957	0	0.94
0	1928	1928	S	1186051	Blattabacterium sp. (Blaberus giganteus)	1552	1552	0.805
0	1286	1286	S	367806	Blattabacterium sp. (Blatta orientalis)	697	0	0.542
0	1048	1048	S	298656	Blattabacterium sp. (Cryptocercus kyebangensis)	713	713	0.6803
0	779	779	S	1316444	Blattabacterium sp. (Nauphoeta cinerea)	656	656	0.8421
0	270	270	S	367488	Blattabacterium sp. (Periplaneta americana)	136	0	0.5037
0	3699	3699	S	164514	Blattabacterium punctulatus	1895	1426	0.5123
0	2664	2664	S	1653831	Blattabacterium cuenoti	2361	547	0.8863
0	801	801	S	164516	Blattabacterium clevelandi	354	354	0.4419
0	15862	0	F	246874	Cryomorphaceae	15819	0	0.9973
0	15862	0	G	267986	Owenweeksia	15819	0	0.9973
0	15862	15862	S	253245	Owenweeksia hongkongensis	15819	0	0.9973
0	15076	0	F	1853230	Crocinitomicaceae	14802	0	0.9818
0	15076	0	G	332102	Fluviicola	14802	0	0.9818
0	15076	15076	S	191579	Fluviicola taffensis	14802	0	0.9818
0	8395	0	O1	313602	unclassified Flavobacteriales	7891	64	0.94
0	5429	0	G	336809	Candidatus Sulcia	4947	0	0.9112
0	5429	5429	S	336810	Candidatus Sulcia muelleri	4947	4503	0.9112
0	1845	0	G	1940138	Candidatus Walczuchella	1827	0	0.9902
0	1845	1845	S	1415657	Candidatus Walczuchella monophlebidarum	1827	1827	0.9902
0	1064	0	O2	670955	Candidatus Uzinura	1053	0	0.9897
0	1064	1064	S	670956	Candidatus Uzinura diaspidicola	1053	0	0.9897
0	3584	0	F	1755828	Ichthyobacteriaceae	3584	0	1
0	3584	0	G	1755829	Ichthyobacterium	3584	0	1
0	3584	3584	S	242600	Ichthyobacterium seriolicida	3584	3584	1
0.03	1428860	0	C	768503	Cytophagia	1424877	0	0.9972
0.03	1428860	0	O	768507	Cytophagales	1424877	39637	0.9972
0.01	670118	0	F	1853232	Hymenobacteraceae	654715	33898	0.977
0.01	408789	0	G	89966	Hymenobacter	398302	45610	0.9743
0.01	281907	0	G1	2615202	unclassified Hymenobacter	252083	50569	0.8942
0	30413	30413	S	1484118	Hymenobacter sp. PAMC 26628	20462	20462	0.6728
0	29375	29375	S	2584940	Hymenobacter sp. DG01	22653	22653	0.7712
0	24925	24925	S	1356852	Hymenobacter sp. APR13	16169	16169	0.6487
0	23032	23032	S	1484116	Hymenobacter sp. PAMC 26554	21543	21543	0.9354
0	22477	22477	S	2735321	Hymenobacter sp. TS19	20108	20108	0.8946
0	21412	21412	S	2714932	Hymenobacter sp. HDW8	8182	8182	0.3821
0	20174	20174	S	2496028	Hymenobacter sp. 17J36-26	6905	6905	0.3423
0	18500	18500	S	2724192	Hymenobacter sp. BT18	16196	16196	0.8755
0	17506	17506	S	2697562	Hymenobacter sp. BT182	15824	15824	0.9039
0	16561	16561	S	2615203	Hymenobacter sp. BRD72	10341	10341	0.6244
0	14712	14712	S	2675878	Hymenobacter sp. BRD128	13480	13480	0.9163
0	14384	14384	S	1385664	Hymenobacter sp. DG25B	11005	11005	0.7651
0	14296	14296	S	2675877	Hymenobacter sp. BRD67	9547	9547	0.6678
0	12358	12358	S	1385663	Hymenobacter sp. DG25A	9099	9099	0.7363
0	28895	28895	S	1411621	Hymenobacter sedentarius	25602	25602	0.886
0	28508	28508	S	1850093	Hymenobacter nivis	17763	17763	0.6231
0	25398	25398	S	2502781	Hymenobacter jejuensis	22963	22963	0.9041
0	23269	23269	S	1446467	Hymenobacter swuensis	16076	0	0.6909
0	20083	20083	S	2319843	Hymenobacter oligotrophus	18205	18205	0.9065
0	148145	0	G	323449	Pontibacter	137729	2888	0.9297
0	71537	0	G1	2648980	unclassified Pontibacter	65841	933	0.9204
0	29377	29377	S	2571030	Pontibacter sp. SGAir0037	26112	26112	0.8889
0	24527	24527	S	2694929	Pontibacter sp. BT326	22891	22891	0.9333
0	17374	17374	S	2694930	Pontibacter sp. BT214	15905	15905	0.9154
0	30180	30180	S	400092	Pontibacter korlensis	27991	27991	0.9275
0	25464	25464	S	388950	Pontibacter akesuensis	23165	23165	0.9097
0	20547	20547	S	323450	Pontibacter actiniarum	17844	17844	0.8684
0	84023	0	G	1379908	Rufibacter	66775	1080	0.7947
0	63292	0	G1	2639626	unclassified Rufibacter	47633	873	0.7526
0	39666	39666	S	1379909	Rufibacter sp. DG15C	25512	25512	0.6432
0	23502	23502	S	1379910	Rufibacter sp. DG31D	21248	21248	0.9041
0	20602	20602	S	512763	Rufibacter tibetensis	18062	18062	0.8767
0	28705	0	G	1649474	Nibribacter	18011	0	0.6275
0	28705	0	G1	2646046	unclassified Nibribacter	18011	0	0.6275
0	28705	28705	S	2698458	Nibribacter sp. BT10	18011	18011	0.6275
0.01	412254	0	F	89373	Cytophagaceae	403489	8019	0.9787
0	187252	0	G	107	Spirosoma	182934	7099	0.9769
0	101904	0	G1	2621999	unclassified Spirosoma	96561	5599	0.9476
0	28455	28455	S	2728024	Spirosoma sp. CJU-R4	26965	26965	0.9476
0	24316	24316	S	2735870	Spirosoma sp. TS118	22492	22492	0.925
0	16923	16923	S	2520506	Spirosoma sp. KCTC 42546	16070	16070	0.9496
0	16129	16129	S	2692134	Spirosoma sp. BT328	12494	12494	0.7746
0	15550	15550	S	2666025	Spirosoma sp. I-24	12941	12941	0.8322
0	20375	20375	S	2057025	Spirosoma pollinicola	19130	19130	0.9389
0	16740	16740	S	1178516	Spirosoma montaniterrae	16051	16051	0.9588
0	16708	16708	S	1211326	Spirosoma aerolatum	15981	15981	0.9565
0	16153	16153	S	564064	Spirosoma rigui	14902	14902	0.9226
0	14714	14714	S	1379870	Spirosoma radiotolerans	13210	13210	0.8978
0	48608	0	G	861914	Fibrella	46189	2414	0.9502
0	27912	0	G1	2620963	unclassified Fibrella	24985	0	0.8951
0	27912	27912	S	1834519	Fibrella sp. ES10-3-2-2	24985	24985	0.8951
0	20554	20554	S	651143	Fibrella aestuarina	18790	0	0.9142
0	46379	0	G	105	Runella	45490	3005	0.9808
0	29380	0	G1	2631759	unclassified Runella	27320	2989	0.9299
0	16749	16749	S	2259595	Runella sp. HYN0085	13005	13005	0.7765
0	12506	12506	S	2268026	Runella sp. SP2	11326	11326	0.9056
0	16871	16871	S	106	Runella slithyformis	15165	0	0.8989
0	35294	0	G	120831	Dyadobacter	33265	0	0.9425
0	35294	35294	S	94254	Dyadobacter fermentans	33265	0	0.9425
0	23400	0	G	455076	Rhodocytophaga	23123	0	0.9882
0	23400	0	G1	2704464	unclassified Rhodocytophaga	23123	0	0.9882
0	23400	23400	S	2704465	Rhodocytophaga sp. 172606-1	23123	23123	0.9882
0	22467	0	G	319458	Leadbetterella	20101	0	0.8947
0	22467	22467	S	316068	Leadbetterella byssophila	20101	0	0.8947
0	19373	0	G	978	Cytophaga	18851	0	0.9731
0	19373	19373	S	985	Cytophaga hutchinsonii	18851	0	0.9731
0	15775	0	G	2676060	Allopseudarcicella	14746	0	0.9348
0	15775	15775	S	998844	Allopseudarcicella aquatilis	14746	14746	0.9348
0	12654	0	G	2173039	Arcticibacterium	10771	0	0.8512
0	12654	12654	S	1784714	Arcticibacterium luteifluviistationis	10771	10771	0.8512
0	170928	0	F	563798	Cyclobacteriaceae	161061	1168	0.9423
0	85255	0	G	390846	Echinicola	78045	5317	0.9154
0	27787	27787	S	390884	Echinicola vietnamensis	21608	0	0.7776
0	21714	21714	S	1807691	Echinicola rosea	17768	17768	0.8183
0	18167	0	G1	2621165	unclassified Echinicola	17530	0	0.9649
0	18167	18167	S	2591634	Echinicola sp. LN3S3	17530	17530	0.9649
0	17190	17190	S	1795355	Echinicola strongylocentroti	15822	15822	0.9204
0	29369	0	G	246875	Algoriphagus	28546	40	0.972
0	17210	17210	S	388413	Algoriphagus machipongonensis	16951	16951	0.985
0	12052	12052	S	1727163	Algoriphagus sanaruensis	11555	11555	0.9588
0	22851	0	G	280472	Aquiflexum	22156	0	0.9696
0	22851	22851	S	280473	Aquiflexum balticum	22156	0	0.9696
0	20602	0	G	68288	Cyclobacterium	19734	1104	0.9579
0	10750	10750	S	320787	Cyclobacterium amurskyense	10046	10046	0.9345
0	9772	9772	S	104	Cyclobacterium marinum	8584	0	0.8784
0	12340	0	G	232244	Belliella	11412	0	0.9248
0	12340	12340	S	232259	Belliella baltica	11412	0	0.9248
0	95568	0	F	200667	Flammeovirgaceae	89194	134	0.9333
0	35704	0	G	59739	Flammeovirga	33926	2421	0.9502
0	18909	0	G1	2637820	unclassified Flammeovirga	16925	0	0.8951
0	18909	18909	S	1191459	Flammeovirga sp. MY04	16925	16925	0.8951
0	16659	16659	S	2494373	Flammeovirga pectinis	14580	14580	0.8752
0	32259	0	F1	340671	unclassified Flammeovirgaceae	30813	0	0.9552
0	32259	32259	S	1257021	Flammeovirgaceae bacterium 311	30813	30813	0.9552
0	17005	0	G	446458	Fabibacter	16578	0	0.9749
0	17005	17005	S	1267423	Fabibacter pacificus	16578	16578	0.9749
0	10210	0	G	869806	Marivirga	7743	0	0.7584
0	10210	10210	S	1006	Marivirga tractuosa	7743	0	0.7584
0	53446	0	O1	1124781	unclassified Cytophagales	51125	2	0.9566
0	35714	0	G	1433993	Chryseolinea	35294	0	0.9882
0	35714	35714	S	2321403	Chryseolinea soli	35294	35294	0.9882
0	17623	0	O2	1751870	unclassified Cytophagales (miscellaneous)	15829	0	0.8982
0	17623	17623	S	1945892	Cytophagales bacterium TFI 002	15829	15829	0.8982
0	14595	0	F	1501348	Amoebophilaceae	14579	73	0.9989
0	11155	0	G	273135	Candidatus Cardinium	11102	378	0.9952
0	7665	7665	S	650378	Cardinium endosymbiont of Sogatella furcifera	7517	7517	0.9807
0	1843	1843	S	249402	Cardinium endosymbiont of Encarsia pergandiella	1727	0	0.9371
0	1563	1563	S	247481	Candidatus Cardinium hertigii	1480	1480	0.9469
0	3429	0	G	281119	Candidatus Amoebophilus	3404	0	0.9927
0	3429	3429	S	281120	Candidatus Amoebophilus asiaticus	3404	0	0.9927
0	11161	0	F	1937968	Bernardetiaceae	11075	0	0.9923
0	11161	0	G	1937972	Bernardetia	11075	0	0.9923
0	11161	11161	S	999	Bernardetia litoralis	11075	0	0.9923
0.02	878682	0	C	117747	Sphingobacteriia	864632	0	0.984
0.02	878682	0	O	200666	Sphingobacteriales	864632	0	0.984
0.02	878682	0	F	84566	Sphingobacteriaceae	864632	47852	0.984
0.01	291974	0	G	28453	Sphingobacterium	257082	22728	0.8805
0	152629	0	G1	2609468	unclassified Sphingobacterium	117452	22166	0.7695
0	35722	35722	S	1933220	Sphingobacterium sp. B29	18006	18006	0.5041
0	29179	29179	S	743722	Sphingobacterium sp. 21	7123	7123	0.2441
0	25517	25517	S	1538644	Sphingobacterium sp. ML3W	22061	22061	0.8646
0	21481	21481	S	2713573	Sphingobacterium sp. DR205	20170	20170	0.939
0	20221	20221	S	2557994	Sphingobacterium sp. CZ-2	14561	14561	0.7201
0	10290	10290	S	2003121	Sphingobacterium sp. G1-14	4660	4660	0.4529
0	9465	9465	S	2662364	Sphingobacterium sp. dk4302	8705	8705	0.9197
0	39256	39256	S	259	Sphingobacterium thalpophilum	32064	32064	0.8168
0	23144	23144	S	371142	Sphingobacterium daejeonense	16966	16966	0.7331
0	22669	22669	S	797291	Sphingobacterium lactis	19614	19614	0.8652
0	21666	21666	S	649196	Sphingobacterium hotanense	18063	18063	0.8337
0	16462	16462	S	1010	Sphingobacterium mizutaii	15390	15390	0.9349
0	15317	15317	S	561061	Sphingobacterium psychroaquaticum	14805	14805	0.9666
0.01	260530	0	G	423349	Mucilaginibacter	259288	37773	0.9952
0	93164	0	G1	2617802	unclassified Mucilaginibacter	92250	898	0.9902
0	22014	22014	S	2740462	Mucilaginibacter sp. G2-14	21776	21776	0.9892
0	20128	20128	S	2305508	Mucilaginibacter sp. HYN0043	19933	19933	0.9903
0	19325	19325	S	2728022	Mucilaginibacter sp. F39-2	19120	19120	0.9894
0	17804	17804	S	2703789	Mucilaginibacter sp. 14171R-50	17471	17471	0.9813
0	13526	13526	S	1300914	Mucilaginibacter sp. PAMC 26640	13052	13052	0.965
0	61273	61273	S	2027860	Mucilaginibacter rubeus	24263	24263	0.396
0	19951	19951	S	652787	Mucilaginibacter mallensis	19837	19837	0.9943
0	19732	19732	S	423351	Mucilaginibacter paludis	19585	0	0.9926
0	17436	17436	S	862126	Mucilaginibacter ginsenosidivorax	17382	17382	0.9969
0	16609	16609	S	398053	Mucilaginibacter ginsenosidivorans	16581	16581	0.9983
0	16210	16210	S	1234841	Mucilaginibacter xinganensis	16089	16089	0.9925
0	15552	15552	S	1550579	Mucilaginibacter gotjawali	15528	15528	0.9985
0	209265	0	G	84567	Pedobacter	205196	4540	0.9806
0	105913	0	G1	2628915	unclassified Pedobacter	101315	1690	0.9566
0	22598	22598	S	2578106	Pedobacter sp. KBS0701	20219	20219	0.8947
0	22513	22513	S	1727164	Pedobacter sp. PACM 27299	21460	21460	0.9532
0	19270	19270	S	2201271	Pedobacter sp. eg	18725	18725	0.9717
0	16407	16407	S	2714940	Pedobacter sp. HDW13	15155	15155	0.9237
0	13822	13822	S	2605747	Pedobacter sp. CJ43	13707	13707	0.9917
0	10750	10750	S	2482728	Pedobacter sp. G11	10359	10359	0.9636
0	22853	22853	S	188932	Pedobacter cryoconitis	22357	22357	0.9783
0	22145	22145	S	984	Pedobacter heparinus	21517	0	0.9716
0	22099	22099	S	430522	Pedobacter steynii	21312	21312	0.9644
0	18292	18292	S	363852	Pedobacter ginsengisoli	17630	17630	0.9638
0	17336	17336	S	332999	Pedobacter suwonensis	16525	16525	0.9532
0	27893	0	G	1773450	Anseongella	27857	0	0.9987
0	27893	27893	S	496056	Anseongella ginsenosidimutans	27857	27857	0.9987
0	25433	0	G	1649482	Pseudopedobacter	21837	0	0.8586
0	25433	25433	S	151895	Pseudopedobacter saltans	21837	0	0.8586
0	23824	0	G	929509	Solitalea	23629	0	0.9918
0	23824	23824	S	995	Solitalea canadensis	23629	0	0.9918
0	19960	0	G	376469	Olivibacter	4476	0	0.2242
0	19960	0	G1	2632301	unclassified Olivibacter	4476	0	0.2242
0	19960	19960	S	2592345	Olivibacter sp. LS-1	4476	4476	0.2242
0	18988	0	F1	84568	unclassified Sphingobacteriaceae	17415	0	0.9172
0	18988	18988	S	1986952	Sphingobacteriaceae bacterium GW460-11-11-14-LB5	17415	17415	0.9172
0.01	541905	0	C	1853228	Chitinophagia	541018	0	0.9984
0.01	541905	0	O	1853229	Chitinophagales	541018	0	0.9984
0.01	541905	0	F	563835	Chitinophagaceae	541018	20102	0.9984
0	227736	0	G	79328	Chitinophaga	221716	11434	0.9736
0	138259	0	G1	2619133	unclassified Chitinophaga	129172	30193	0.9343
0	41971	41971	S	2703787	Chitinophaga sp. H33E-04	33364	33364	0.7949
0	37118	37118	S	2604421	Chitinophaga sp. XS-30	35345	35345	0.9522
0	29905	29905	S	2033437	Chitinophaga sp. MD30	27729	27729	0.9272
0	18974	18974	S	2725414	Chitinophaga sp. 1303	2083	2083	0.1098
0	9879	9879	S	2725416	Chitinophaga sp. 1310	458	458	0.0464
0	67867	67867	S	79329	Chitinophaga pinensis	60808	32617	0.896
0	21340	21340	S	2029983	Chitinophaga caeni	20302	20302	0.9514
0	74941	0	G	1769012	Arachidicoccus	72341	359	0.9653
0	61355	0	G1	2636138	unclassified Arachidicoccus	59003	83	0.9617
0	30248	30248	S	2341117	Arachidicoccus sp. KIS59-12	29125	29125	0.9629
0	17575	17575	S	1850526	Arachidicoccus sp. BS20	16749	16749	0.953
0	13312	13312	S	2545455	Arachidicoccus sp. B3-10	13046	13046	0.98
0	13466	13466	S	496057	Arachidicoccus ginsenosidivorans	12979	12979	0.9638
0	53976	0	G	398041	Flavisolibacter	51796	206	0.9596
0	18402	18402	S	661481	Flavisolibacter ginsenosidimutans	18020	18020	0.9792
0	17922	0	G1	2639558	unclassified Flavisolibacter	17104	0	0.9544
0	17922	17922	S	2502779	Flavisolibacter sp. 17J28-1	17104	17104	0.9544
0	17442	17442	S	1492898	Flavisolibacter tropicus	16466	16466	0.944
0	34886	0	G	1860196	Pseudobacter	33538	0	0.9614
0	34886	34886	S	661488	Pseudobacter ginsenosidimutans	33538	33538	0.9614
0	34636	0	G	379899	Niabella	32155	144	0.9284
0	19914	19914	S	1176587	Niabella ginsenosidivorans	17974	17974	0.9026
0	14608	14608	S	446683	Niabella soli	14037	0	0.9609
0	30694	0	G	2698688	Paraflavitalea	29337	0	0.9558
0	30694	30694	S	2315862	Paraflavitalea soli	29337	29337	0.9558
0	24820	0	G	354354	Niastella	23487	0	0.9463
0	24820	24820	S	354356	Niastella koreensis	23487	0	0.9463
0	23463	0	G	1874621	Panacibacter	23177	0	0.9878
0	23463	23463	S	1813871	Panacibacter ginsenosidivorans	23177	23177	0.9878
0	21036	0	G	649460	Filimonas	19640	0	0.9336
0	21036	21036	S	477680	Filimonas lacunae	19640	19640	0.9336
0	14461	0	G	1004301	Flavihumibacter	13729	0	0.9494
0	14461	0	G1	2621068	unclassified Flavihumibacter	13729	0	0.9494
0	14461	14461	S	2676868	Flavihumibacter sp. SB-02	13729	13729	0.9494
0	79904	0	O	1100069	Bacteroidetes Order II. Incertae sedis	79777	0	0.9984
0	79904	0	F	563843	Rhodothermaceae	79777	1581	0.9984
0	35458	0	G	29548	Rhodothermus	34249	0	0.9659
0	35458	35458	S	29549	Rhodothermus marinus	34249	26570	0.9659
0	28534	0	F1	1196022	unclassified Rhodothermaceae	28207	15543	0.9885
0	17185	17185	S	2026787	Rhodothermaceae bacterium	7843	7843	0.4564
0	11206	11206	S	1779382	Rhodothermaceae bacterium RA	4821	4821	0.4302
0	15749	0	G	146918	Salinibacter	15740	0	0.9994
0	15749	15749	S	146919	Salinibacter ruber	15740	15581	0.9994
0	24105	0	C	1937959	Saprospiria	24063	0	0.9983
0	24105	0	O	1936988	Saprospirales	24063	21	0.9983
0	18105	0	F	1937961	Haliscomenobacteraceae	18075	0	0.9983
0	18105	0	G	2349	Haliscomenobacter	18075	0	0.9983
0	18105	18105	S	2350	Haliscomenobacter hydrossis	18075	0	0.9983
0	5983	0	F	89374	Saprospiraceae	5967	0	0.9973
0	5983	0	G	1007	Saprospira	5967	0	0.9973
0	5983	5983	S	1008	Saprospira grandis	5967	0	0.9973
0	184628	0	P	1090	Chlorobi	184163	0	0.9975
0	184628	0	C	191410	Chlorobia	184163	0	0.9975
0	184628	0	O	191411	Chlorobiales	184163	0	0.9975
0	184628	0	F	191412	Chlorobiaceae	184163	8204	0.9975
0	81363	0	F1	274493	Chlorobium/Pelodictyon group	76794	1413	0.9438
0	53422	0	G	1091	Chlorobium	49649	153	0.9294
0	19147	19147	S	1096	Chlorobium phaeobacteroides	17288	1	0.9029
0	14346	14346	S	1094	Chlorobium phaeovibrioides	12852	11606	0.8959
0	13783	13783	S	1092	Chlorobium limicola	13479	0	0.9779
0	5880	5880	S	337090	Chlorobium chlorochromatii	5877	0	0.9995
0	27808	0	G	1099	Pelodictyon	25732	6	0.9253
0	18608	18608	S	1100	Pelodictyon luteolum	17002	0	0.9137
0	9095	9095	S	34090	Pelodictyon phaeoclathratiforme	8724	0	0.9592
0	50769	0	G	256319	Chlorobaculum	49973	5852	0.9843
0	20449	20449	S	274539	Chlorobaculum parvum	17688	0	0.865
0	15490	15490	S	274537	Chlorobaculum limnaeum	13978	13978	0.9024
0	14581	14581	S	1097	Chlorobaculum tepidum	12455	0	0.8542
0	42714	0	G	1101	Prosthecochloris	40055	587	0.9377
0	32613	0	G1	2632826	unclassified Prosthecochloris	29994	265	0.9197
0	11520	11520	S	1974213	Prosthecochloris sp. HL-130-GSB	10454	10454	0.9075
0	10591	10591	S	1868325	Prosthecochloris sp. CIB 2401	9250	9250	0.8734
0	10265	10265	S	281093	Prosthecochloris sp. GSB1	10025	10025	0.9766
0	10002	10002	S	1102	Prosthecochloris aestuarii	9474	0	0.9472
0	9429	0	G	100715	Chloroherpeton	9137	0	0.969
0	9429	9429	S	100716	Chloroherpeton thalassium	9137	0	0.969
0	38243	0	P	1134404	Ignavibacteriae	37999	0	0.9936
0	38243	0	C	795747	Ignavibacteria	37999	0	0.9936
0	38243	0	O	795748	Ignavibacteriales	37999	9635	0.9936
0	20821	0	F	1334117	Melioribacteraceae	16265	0	0.7812
0	20821	0	G	1134403	Melioribacter	16265	0	0.7812
0	20821	20821	S	1134405	Melioribacter roseus	16265	0	0.7812
0	17261	0	F	795749	Ignavibacteriaceae	12099	0	0.7009
0	17261	0	G	795750	Ignavibacterium	12099	0	0.7009
0	17261	17261	S	591197	Ignavibacterium album	12099	0	0.7009
0	12701	0	P	1936987	Balneolaeota	11454	0	0.9018
0	12701	0	P1	2489366	unclassified Balneolaeota	11454	0	0.9018
0	12701	0	G	2489367	Candidatus Cyclonatronum	11454	0	0.9018
0	12701	12701	S	1457365	Candidatus Cyclonatronum proteinivorum	11454	11454	0.9018
0	47219	0	P	142182	Gemmatimonadetes	45222	0	0.9577
0	47219	0	C	219685	Gemmatimonadetes	45222	0	0.9577
0	47219	0	O	219686	Gemmatimonadales	45222	0	0.9577
0	47219	0	F	219687	Gemmatimonadaceae	45222	1025	0.9577
0	25347	0	G	173479	Gemmatimonas	25190	2628	0.9938
0	9423	0	G1	2646123	unclassified Gemmatimonas	8692	0	0.9224
0	9423	9423	S	2732249	Gemmatimonas sp. TET16	8692	8692	0.9224
0	8224	8224	S	173480	Gemmatimonas aurantiaca	7715	0	0.9381
0	7445	7445	S	1379270	Gemmatimonas phototrophica	6155	6155	0.8267
0	21757	0	G	1706036	Gemmatirosa	19007	0	0.8736
0	21757	21757	S	861299	Gemmatirosa kalamazoonesis	19007	19007	0.8736
0	40159	0	P	65842	Fibrobacteres	40147	0	0.9997
0	40159	0	C	204430	Fibrobacteria	40147	0	0.9997
0	40159	0	O	218872	Fibrobacterales	40147	0	0.9997
0	40159	0	F	204431	Fibrobacteraceae	40147	0	0.9997
0	40159	0	G	832	Fibrobacter	40147	0	0.9997
0	40159	40159	S	833	Fibrobacter succinogenes	40147	0	0.9997
0	9715	0	P	456828	Candidatus Cloacimonetes	9710	0	0.9995
0	9715	0	G	456826	Candidatus Cloacimonas	9710	0	0.9995
0	9715	9715	S	456827	Candidatus Cloacimonas acidaminovorans	9710	0	0.9995
0	7945	0	P	1379697	candidate division Zixibacteria	7940	0	0.9994
0	7945	7945	S	2053527	candidate division Zixibacteria bacterium	7940	7940	0.9994
34.53	1639324906	0	D1	1783272	Terrabacteria group	1625776854	6498135	0.9917
28.18	1337697851	0	P	1239	Firmicutes	1318775914	20432339	0.9859
18.55	880776398	0	C	186801	Clostridia	851578604	240478	0.9668
18.54	880120214	0	O	186802	Clostridiales	850705898	34955608	0.9666
9.51	451507410	0	F	186803	Lachnospiraceae	425860377	30262628	0.9432
3.39	160718096	0	F1	186928	unclassified Lachnospiraceae	145925909	90117283	0.908
1.95	92698898	92698898	S	1898203	Lachnospiraceae bacterium	1421853	1421853	0.0153
1.14	54046453	54046453	S	2109691	Lachnospiraceae bacterium GAM79	42701733	42701733	0.7901
0.22	10206536	10206536	S	2109690	Lachnospiraceae bacterium Choco86	8272147	8272147	0.8105
0.04	2114839	2114839	S	2093742	Lachnospiraceae bacterium KM106-2	2040151	2040151	0.9647
0.03	1405936	1405936	S	2594789	Lachnospiraceae bacterium KGMB03038	1162684	1162684	0.827
0.01	244558	244558	S	712991	Lachnospiraceae bacterium oral taxon 500	210058	210058	0.8589
1.21	57539399	0	G	841	Roseburia	49385468	1444981	0.8583
0.84	39834315	39834315	S	166486	Roseburia intestinalis	34044198	0	0.8546
0.37	17704923	17704923	S	301301	Roseburia hominis	13896289	13896289	0.7849
1.03	48821817	0	G	572511	Blautia	40934647	1493943	0.8384
0.91	43434419	0	G1	2648079	unclassified Blautia	35222238	51422	0.8109
0.81	38560992	38560992	S	2479767	Blautia sp. SC05B48	32556437	32556437	0.8443
0.06	2955580	2955580	S	1912897	Blautia sp. N6H1-15	2604024	2604024	0.8811
0.04	1917546	1917546	S	1796616	Blautia sp. YL58	10355	10355	0.0054
0.1	4622151	4622151	S	33035	Blautia producta	4218192	2105180	0.9126
0.01	623803	623803	S	1322	Blautia hansenii	12	0	0
0	141213	141213	S	1532	Blautia coccoides	262	262	0.0019
0.95	44987323	0	G	207244	Anaerostipes	40167338	51996	0.8929
0.93	44116426	44116426	S	649756	Anaerostipes hadrus	39306822	39306822	0.891
0.02	870709	870709	S	1229621	Anaerostipes rhamnosivorans	808520	808520	0.9286
0.83	39585562	0	G	2316020	Mediterraneibacter	34043606	0	0.86
0.83	39585562	39585562	S	33038	[Ruminococcus] gnavus	34043606	0	0.86
0.67	31798225	0	G	2719313	Enterocloster	24495647	659918	0.7703
0.43	20213637	20213637	S	208479	Enterocloster bolteae	18478075	18478075	0.9141
0.24	11584422	11584422	S	1531	Enterocloster clostridioformis	5357654	5357654	0.4625
0.64	30219657	0	G	28050	Lachnospira	29019132	0	0.9603
0.64	30219657	30219657	S	39485	Lachnospira eligens	29019132	0	0.9603
0.38	17821489	0	G	2569097	Anaerobutyricum	15490826	0	0.8692
0.38	17821489	17821489	S	39488	Anaerobutyricum hallii	15490826	15490826	0.8692
0.28	13452933	0	G	1506553	Lachnoclostridium	9702389	128304	0.7212
0.12	5473681	0	G1	2608895	unclassified Lachnoclostridium	3034013	0	0.5543
0.12	5473681	5473681	S	1834196	Lachnoclostridium sp. YL32	3034013	3034013	0.5543
0.09	4042971	4042971	S	29347	[Clostridium] scindens	3287345	2418236	0.8131
0.06	2834398	2834398	S	1871021	Lachnoclostridium phocaeense	2165067	2165067	0.7639
0.02	757774	757774	S	89153	[Clostridium] hylemonae	746873	0	0.9856
0.01	343432	343432	S	66219	Lachnoclostridium phytofermentans	340787	0	0.9923
0.05	2418969	0	G	2719231	Lacrimispora	2383297	822984	0.9853
0.03	1267349	1267349	S	29370	Lacrimispora sphenoides	531646	0	0.4195
0.02	1151482	1151482	S	84030	Lacrimispora saccharolytica	1028667	0	0.8933
0.03	1314350	0	G	830	Butyrivibrio	1297435	115773	0.9871
0.01	495280	495280	S	831	Butyrivibrio fibrisolvens	461609	461609	0.932
0.01	416515	416515	S	43305	Butyrivibrio proteoclasticus	369638	0	0.8875
0.01	402231	402231	S	185008	Butyrivibrio hungatei	350415	350415	0.8712
0.02	1121793	0	G	1843210	Anaerocolumna	1111031	0	0.9904
0.02	1121793	0	G1	2642604	unclassified Anaerocolumna	1111031	0	0.9904
0.02	1121793	1121793	S	2696063	Anaerocolumna sp. CBA3638	1111031	1111031	0.9904
0.01	548479	0	G	46205	Pseudobutyrivibrio	540925	0	0.9862
0.01	548479	548479	S	185007	Pseudobutyrivibrio xylanivorans	540925	540925	0.9862
0.01	394219	0	G	1164882	Lachnoanaerobaculum	382406	0	0.97
0.01	394219	394219	S	617123	Lachnoanaerobaculum umeaense	382406	382406	0.97
0.01	361703	0	G	2039240	Anaerotignum	355690	0	0.9834
0.01	361703	361703	S	28446	Anaerotignum propionicum	355690	0	0.9834
0	217179	0	G	1663717	Herbinix	179861	0	0.8282
0	217179	217179	S	1679721	Herbinix luporum	179861	179861	0.8282
0	183425	0	G	698776	Cellulosilyticum	182142	93119	0.993
0	126427	0	G1	2643091	unclassified Cellulosilyticum	64127	0	0.5072
0	126427	126427	S	2497860	Cellulosilyticum sp. WCF-2	64127	64127	0.5072
0	56809	56809	S	29360	Cellulosilyticum lentocellum	24896	0	0.4382
6.65	315846902	0	F	541000	Ruminococcaceae	286552841	817594	0.9073
5.24	248816829	0	G	216851	Faecalibacterium	221813725	0	0.8915
5.24	248816829	248816829	S	853	Faecalibacterium prausnitzii	221813725	221770228	0.8915
0.68	32378547	0	G	1263	Ruminococcus	31378181	341047	0.9691
0.61	29086519	29086519	S	1160721	Ruminococcus bicirculans	27843713	27843713	0.9573
0.03	1615457	1615457	S	1161942	Ruminococcus champanellensis	1541165	1541163	0.954
0.03	1287529	0	G1	2608920	unclassified Ruminococcus	1266961	0	0.984
0.03	1287529	1287529	S	2564099	Ruminococcus sp. JE7A12	1266961	1266961	0.984
0.01	388598	388598	S	1264	Ruminococcus albus	385295	0	0.9915
0.38	18167451	0	G	946234	Flavonifractor	17308634	0	0.9527
0.38	18167451	18167451	S	292800	Flavonifractor plautii	17308634	17308634	0.9527
0.32	15134293	0	G	1905344	Ruthenibacterium	14185064	0	0.9373
0.32	15134293	15134293	S	1550024	Ruthenibacterium lactatiformans	14185064	14185064	0.9373
0.01	477830	0	F1	552397	unclassified Ruminococcaceae	456090	1734	0.9545
0.01	327832	0	F2	2305133	unclassified Ruminococcaceae (miscellaneous)	314738	288870	0.9601
0	153447	153447	S	1572656	Ruminococcaceae bacterium CPB6	13960	13960	0.091
0	132347	132347	S	2666138	Ruminococcaceae bacterium LBM 19010	10337	10337	0.0781
0	41808	41808	S	2675554	Ruminococcaceae bacterium LAM 19011	1571	1571	0.0376
0	149854	149854	S	29343	[Clostridium] cellulosi	139618	139618	0.9317
0.01	308210	0	G	1738645	Caproiciproducens	298434	0	0.9683
0.01	308210	0	G1	2643836	unclassified Caproiciproducens	298434	0	0.9683
0.01	308210	308210	S	2507162	Caproiciproducens sp. NJN-50	298434	298434	0.9683
0.01	298063	0	G	253238	Ethanoligenens	294950	0	0.9896
0.01	298063	298063	S	253239	Ethanoligenens harbinense	294950	294950	0.9896
0.01	264657	0	G	1918385	Acutalibacter	169	0	0.0006
0.01	264657	264657	S	1796620	Acutalibacter muris	169	169	0.0006
0.62	29660079	0	F	31979	Clostridiaceae	29413868	143034	0.9917
0.6	28302148	0	G	1485	Clostridium	27964414	1296558	0.9881
0.41	19545077	19545077	S	1502	Clostridium perfringens	19293972	18785788	0.9872
0.05	2403055	2403055	S	1492	Clostridium butyricum	2356519	2356519	0.9806
0.04	2044606	0	G1	2614128	unclassified Clostridium	1834701	15254	0.8973
0.03	1276869	1276869	S	1042156	Clostridium sp. SY8519	1237954	1237954	0.9695
0	135298	135298	S	641107	Clostridium sp. DL-VIII	119766	119766	0.8852
0	132950	132950	S	2320868	Clostridium sp. CT4	129632	129632	0.975
0	132707	132707	S	1702238	Clostridium sp. MF28	7611	7611	0.0574
0	91617	91617	S	2587161	Clostridium sp. SYSU GA15002T	76034	76034	0.8299
0	64999	64999	S	755731	Clostridium sp. BNL1100	63421	63421	0.9757
0	64851	64851	S	2507159	Clostridium sp. JN-9	61953	61953	0.9553
0	55073	55073	S	2483110	Clostridium sp. JN-1	47518	47518	0.8628
0	52088	52088	S	2068654	Clostridium sp. JN500901	46709	46709	0.8967
0	36723	36723	S	2212991	Clostridium sp. AWRP	28849	28849	0.7856
0.02	794840	794840	S	1491	Clostridium botulinum	514079	382731	0.6468
0.01	450494	450494	S	1520	Clostridium beijerinckii	120209	111985	0.2668
0.01	371296	371296	S	1561	Clostridium baratii	347385	254754	0.9356
0.01	269004	269004	S	1504	Clostridium septicum	245054	245054	0.911
0.01	248729	248729	S	46867	Clostridium chauvoei	215128	215081	0.8649
0	185092	185092	S	36745	Clostridium saccharoperbutylacetonicum	173737	144498	0.9387
0	177342	177342	S	169679	Clostridium saccharobutylicum	163763	163753	0.9234
0	169963	169963	S	182773	Clostridium isatidis	154587	154587	0.9095
0	153128	153128	S	1216932	Clostridium bornimense	134874	134874	0.8808
0	142598	142598	S	394958	Clostridium taeniosporum	132760	132760	0.931
0	138591	138591	S	1501	Clostridium pasteurianum	133905	75951	0.9662
0	121830	121830	S	1542	Clostridium novyi	92563	30235	0.7598
0	98640	98640	S	29341	Clostridium argentinense	94406	94406	0.9571
0	97966	97966	S	223919	Clostridium diolis	4955	4955	0.0506
0	85489	85489	S	1513	Clostridium tetani	77532	46944	0.9069
0	84501	84501	S	238834	Clostridium estertheticum	78925	0	0.934
0	83589	83589	S	1493	Clostridium cellulovorans	81533	0	0.9754
0	82847	82847	S	1534	Clostridium kluyveri	81524	81520	0.984
0	73756	73756	S	84023	Clostridium autoethanogenum	7483	0	0.1015
0	63107	63107	S	217159	Clostridium carboxidivorans	50393	0	0.7985
0	58723	58723	S	1488	Clostridium acetobutylicum	58362	58346	0.9939
0	53595	53595	S	332101	Clostridium drakei	23443	23443	0.4374
0	49808	49808	S	1519	Clostridium tyrobutyricum	48481	48481	0.9734
0	49428	49428	S	1494	Clostridium cochlearium	44966	44966	0.9097
0	49011	49011	S	1548	Clostridium scatologenes	22422	22422	0.4575
0	40258	40258	S	1497	Clostridium formicaceticum	37091	37091	0.9213
0	39938	39938	S	84022	Clostridium aceticum	38084	38084	0.9536
0	37062	37062	S	1538	Clostridium ljungdahlii	3551	0	0.0958
0	33825	33825	S	1509	Clostridium sporogenes	1469	1469	0.0434
0.02	866708	0	G	1649459	Hungatella	859100	0	0.9912
0.02	866708	866708	S	154046	Hungatella hathewayi	859100	0	0.9912
0	75666	0	G	114627	Alkaliphilus	72870	170	0.963
0	42877	42877	S	461876	Alkaliphilus oremlandii	41161	0	0.96
0	32666	32666	S	208226	Alkaliphilus metalliredigens	31539	0	0.9655
0	66086	0	G	1848399	Crassaminicella	59174	0	0.8954
0	66086	0	G1	2633479	unclassified Crassaminicella	59174	0	0.8954
0	66086	66086	S	2599308	Crassaminicella sp. SY095	59174	59174	0.8954
0	63808	0	F1	189971	unclassified Clostridiaceae	51146	0	0.8016
0	63808	63808	S	2082193	Clostridiaceae bacterium 14S0207	51146	51146	0.8016
0	62859	0	G	390805	Geosporobacter	58161	0	0.9253
0	62859	62859	S	1424294	Geosporobacter ferrireducens	58161	58161	0.9253
0	62304	0	G	1769729	Hathewaya	50705	0	0.8138
0	62304	62304	S	1498	Hathewaya histolytica	50705	50705	0.8138
0	59115	0	G	49082	Candidatus Arthromitus	58181	0	0.9842
0	59115	0	G1	2638829	unclassified Candidatus Arthromitus	58181	26117	0.9842
0	40915	40915	S	1041504	Candidatus Arthromitus sp. SFB-rat-Yit	29771	29771	0.7276
0	10523	10523	S	1508644	Candidatus Arthromitus sp. SFB-mouse-NL	1783	1783	0.1694
0	7580	7580	S	49118	Candidatus Arthromitus sp. SFB-mouse	510	224	0.0673
0	59066	0	G	44258	Caloramator	57878	0	0.9799
0	59066	0	G1	2629145	unclassified Caloramator	57878	0	0.9799
0	59066	59066	S	2576307	Caloramator sp. E03	57878	57878	0.9799
0	40904	0	G	171003	Caloranaerobacter	39205	0	0.9585
0	40904	40904	S	116090	Caloranaerobacter azorensis	39205	39205	0.9585
0.55	26001751	0	O1	186813	unclassified Clostridiales	23457325	6363322	0.9021
0.22	10247649	0	O2	39779	unclassified Clostridiales (miscellaneous)	8660270	0	0.8451
0.22	10247649	10247649	S	2109688	Clostridiales bacterium CCNA10	8660270	8660270	0.8451
0.16	7540615	0	G	1392389	Intestinimonas	1276204	0	0.1692
0.16	7540615	7540615	S	1297617	Intestinimonas butyriciproducens	1276204	1276204	0.1692
0.1	4951911	0	G	2717089	Massilistercora	4239829	0	0.8562
0.1	4951911	4951911	S	2086584	Massilistercora timonensis	4239829	4239829	0.8562
0.07	3261053	0	G	1918454	Flintibacter	2917700	0	0.8947
0.07	3261053	0	G1	2610894	unclassified Flintibacter	2917700	0	0.8947
0.07	3261053	3261053	S	2610895	Flintibacter sp. KGMB00164	2917700	2917700	0.8947
0.53	25199512	0	F	216572	Oscillospiraceae	21001632	8915900	0.8334
0.33	15744661	0	G	2591381	Dysosmobacter	7577501	0	0.4813
0.33	15744661	15744661	S	2093857	Dysosmobacter welbionis	7577501	7577501	0.4813
0.2	9454672	0	G	459786	Oscillibacter	4508231	4665	0.4768
0.17	8157299	0	G1	2629304	unclassified Oscillibacter	3220092	0	0.3947
0.17	8157299	8157299	S	2109687	Oscillibacter sp. PEA192	3220092	3220092	0.3947
0.03	1297244	1297244	S	351091	Oscillibacter valericigenes	1283474	0	0.9894
0.47	22106534	0	F	186804	Peptostreptococcaceae	20029122	210655	0.906
0.44	20830347	0	G	1870884	Clostridioides	18627115	0	0.8942
0.44	20830347	20830347	S	1496	Clostridioides difficile	18627115	17842831	0.8942
0.01	579331	0	G	1501226	Romboutsia	544116	54041	0.9392
0.01	311001	0	G1	2626894	unclassified Romboutsia	261793	0	0.8418
0.01	311001	311001	S	2724150	Romboutsia sp. CE17	261793	261793	0.8418
0.01	268148	268148	S	1507512	Romboutsia hominis	228282	228282	0.8513
0	163338	0	G	2743582	Peptacetobacter	154286	0	0.9446
0	163338	163338	S	89152	Peptacetobacter hiranonis	154286	154286	0.9446
0	132857	0	G	1849828	Paeniclostridium	117390	0	0.8836
0	132857	132857	S	1505	Paeniclostridium sordellii	117390	117390	0.8836
0	132436	0	F1	200630	unclassified Peptostreptococcaceae	126507	0	0.9552
0	132436	132436	S	2081703	Peptostreptococcaceae bacterium oral taxon 929	126507	126507	0.9552
0	111637	0	G	1849822	Paraclostridium	104652	0	0.9374
0	111637	111637	S	1490	Paraclostridium bifermentans	104652	104652	0.9374
0	76101	0	G	44259	Filifactor	66653	0	0.8758
0	76101	76101	S	143361	Filifactor alocis	66653	0	0.8758
0	49428	0	G	1481960	Peptoclostridium	48111	0	0.9734
0	49428	49428	S	1731	Peptoclostridium acidaminophilum	48111	0	0.9734
0	29841	0	G	186831	Acetoanaerobium	29637	0	0.9932
0	29841	29841	S	1511	Acetoanaerobium sticklandii	29637	29637	0.9932
0.09	4383976	0	F	990719	Christensenellaceae	4211355	0	0.9606
0.09	4383976	0	G	990721	Christensenella	4211355	9046	0.9606
0.08	3686433	3686433	S	626937	Christensenella minuta	3544963	3544963	0.9616
0.01	697394	0	G1	2649046	unclassified Christensenella	657346	0	0.9426
0.01	697394	697394	S	2086585	Christensenella sp. Marseille-P3954	657346	657346	0.9426
0.06	3009988	0	F	186806	Eubacteriaceae	2907909	2465	0.9661
0.06	2940093	0	G	1730	Eubacterium	2835753	521584	0.9645
0.02	860462	860462	S	2041044	Eubacterium maltosivorans	486369	486369	0.5652
0.02	815172	815172	S	29322	[Eubacterium] cellulosolvens	801192	0	0.9829
0.01	672971	672971	S	1736	Eubacterium limosum	530784	530784	0.7887
0.01	590993	590993	S	53442	Eubacterium callanderi	495824	495824	0.839
0	69776	0	G	33951	Acetobacterium	69691	8378	0.9988
0	37207	37207	S	33952	Acetobacterium woodii	33323	0	0.8956
0	32381	0	G1	2638182	unclassified Acetobacterium	27990	0	0.8644
0	32381	32381	S	2184575	Acetobacterium sp. KB-1	27990	27990	0.8644
0.02	869155	0	O1	538999	Clostridiales incertae sedis	857097	97	0.9861
0.02	773549	0	F	543314	Clostridiales Family XIII. Incertae Sedis	762001	24642	0.9851
0.01	327284	0	G	2060094	Aminipila	316562	17919	0.9672
0.01	262672	0	G1	2623050	unclassified Aminipila	241955	5118	0.9211
0	186692	186692	S	2507160	Aminipila sp. JN-18	169528	169528	0.9081
0	75819	75819	S	2697030	Aminipila sp. CBA3637	67309	67309	0.8878
0	64439	64439	S	433296	Aminipila butyrica	56688	56688	0.8797
0.01	254703	0	G	86331	Mogibacterium	244452	29247	0.9598
0	148273	148273	S	114527	Mogibacterium diversum	123111	123111	0.8303
0	106254	106254	S	86332	Mogibacterium pumilum	92094	92094	0.8667
0	136637	136637	S	143393	[Eubacterium] sulci	125583	0	0.9191
0	54466	54466	S	76124	[Eubacterium] minutum	50762	0	0.932
0	68448	0	F	539000	Clostridiales Family XVII. Incertae Sedis	68298	0	0.9978
0	68448	0	G	73918	Thermaerobacter	68298	9569	0.9978
0	44482	0	G1	2619059	unclassified Thermaerobacter	39402	1102	0.8858
0	22974	22974	S	2546351	Thermaerobacter sp. FW80	20383	20383	0.8872
0	21374	21374	S	2293838	Thermaerobacter sp. PB12/4term	17917	17917	0.8383
0	23770	23770	S	73919	Thermaerobacter marianensis	19327	0	0.8131
0	26957	0	F	543347	Clostridiales Family XVI. Incertae Sedis	26701	0	0.9905
0	26957	0	G	178898	Carboxydocella	26701	0	0.9905
0	26957	26957	S	178899	Carboxydocella thermautotrophica	26701	26701	0.9905
0.01	682885	0	F	186807	Peptococcaceae	674382	36859	0.9875
0	133165	0	G	36853	Desulfitobacterium	125858	13237	0.9451
0	55986	55986	S	49338	Desulfitobacterium hafniense	47609	23309	0.8504
0	27105	27105	S	233055	Desulfitobacterium dichloroeliminans	21286	0	0.7853
0	24955	24955	S	142877	Desulfitobacterium metallireducens	22755	0	0.9118
0	24677	24677	S	36854	Desulfitobacterium dehalogenans	20971	0	0.8498
0	105876	0	G	1562	Desulfotomaculum	101885	6823	0.9623
0	34976	34976	S	1564	Desulfotomaculum ruminis	34405	0	0.9837
0	28613	28613	S	1565	Desulfotomaculum nigrificans	22432	0	0.784
0	21145	21145	S	1833852	Desulfotomaculum ferrireducens	17862	17862	0.8447
0	20743	20743	S	59610	Desulfotomaculum reducens	20363	0	0.9817
0	98575	0	G	56112	Dehalobacter	80487	25155	0.8165
0	51113	51113	S	55583	Dehalobacter restrictus	34808	30569	0.681
0	47322	0	G1	2635733	unclassified Dehalobacter	20521	13073	0.4336
0	42255	42255	S	1131462	Dehalobacter sp. CF	6696	6696	0.1585
0	5004	5004	S	1147129	Dehalobacter sp. DCA	752	752	0.1503
0	92909	0	G	79206	Desulfosporosinus	90608	5048	0.9752
0	26628	26628	S	339862	Desulfosporosinus youngiae	24174	0	0.9078
0	24523	24523	S	79209	Desulfosporosinus meridiei	22159	0	0.9036
0	22397	22397	S	885581	Desulfosporosinus acidiphilus	21327	0	0.9522
0	18953	18953	S	1563	Desulfosporosinus orientis	17900	0	0.9444
0	60759	0	G	51514	Dehalobacterium	54401	0	0.8954
0	60759	60759	S	51515	Dehalobacterium formicoaceticum	54401	54401	0.8954
0	41545	0	G	2282742	Desulfofarcimen	38561	0	0.9282
0	41545	41545	S	58138	Desulfofarcimen acetoxidans	38561	0	0.9282
0	35926	0	G	2282740	Desulfallas	35302	0	0.9826
0	35926	35926	S	102134	Desulfallas gibsoniae	35302	0	0.9826
0	35454	0	F1	208050	unclassified Peptococcaceae	35093	0	0.9898
0	35454	35454	S	1761012	Peptococcaceae bacterium DCMF	35093	35093	0.9898
0	34587	0	G	51196	Syntrophobotulus	34202	0	0.9889
0	34587	34587	S	51197	Syntrophobotulus glycolicus	34202	0	0.9889
0	23435	0	G	278993	Thermincola	21798	0	0.9301
0	23435	23435	S	863643	Thermincola potens	21798	0	0.9301
0	19348	0	G	471826	Candidatus Desulforudis	19328	0	0.999
0	19348	19348	S	471827	Candidatus Desulforudis audaxviator	19328	0	0.999
0.01	599741	0	F	2304686	Hungateiclostridiaceae	550161	21848	0.9173
0	188384	0	G	2304692	Hungateiclostridium	157829	5732	0.8378
0	74011	74011	S	288965	Hungateiclostridium clariflavum	56630	0	0.7652
0	60718	60718	S	1515	Hungateiclostridium thermocellum	55667	53799	0.9168
0	53358	53358	S	1677857	Hungateiclostridium saccincola	39800	39800	0.7459
0	147477	0	G	1637257	Mageeibacillus	132936	0	0.9014
0	147477	147477	S	884684	Mageeibacillus indolicus	132936	0	0.9014
0	82022	0	G	2304693	Pseudoclostridium	71054	0	0.8663
0	82022	82022	S	84032	Pseudoclostridium thermosuccinogenes	71054	71054	0.8663
0	68947	0	G	236752	Fastidiosipila	62217	0	0.9024
0	68947	68947	S	236753	Fastidiosipila sanguinis	62217	62217	0.9024
0	59282	0	G	2304691	Thermoclostridium	54198	0	0.9142
0	59282	59282	S	1510	Thermoclostridium stercorarium	54198	52365	0.9142
0	52891	0	G	1508657	Ruminiclostridium	50079	0	0.9468
0	52891	52891	S	1521	Ruminiclostridium cellulolyticum	50079	0	0.9468
0	86631	0	F	31984	Heliobacteriaceae	73562	1240	0.8491
0	62407	0	G	2697	Heliobacterium	48723	0	0.7807
0	62407	62407	S	35701	Heliobacterium modesticaldum	48723	0	0.7807
0	24133	0	G	79598	Heliorestis	23599	0	0.9779
0	24133	24133	S	356322	Heliorestis convoluta	23599	23599	0.9779
0	83017	0	F	2603322	Vallitaleaceae	80677	0	0.9718
0	83017	0	G	2603323	Petrocella	80677	0	0.9718
0	83017	83017	S	2173034	Petrocella atlantisensis	80677	80677	0.9718
0	43133	0	F	543349	Symbiobacteriaceae	42986	0	0.9966
0	43133	0	G	2733	Symbiobacterium	42986	0	0.9966
0	43133	43133	S	2734	Symbiobacterium thermophilum	42986	0	0.9966
0	37166	0	F	68298	Syntrophomonadaceae	36996	1215	0.9954
0	16931	0	G	2293313	Candidatus Syntrophocurvum	16345	0	0.9654
0	16931	16931	S	2293317	Candidatus Syntrophocurvum alkaliphilum	16345	16345	0.9654
0	11366	0	G	862	Syntrophomonas	10877	0	0.957
0	11366	11366	S	863	Syntrophomonas wolfei	10877	0	0.957
0	8665	0	G	129001	Syntrophothermus	8559	0	0.9878
0	8665	8665	S	86170	Syntrophothermus lipocalidus	8559	0	0.9878
0.01	528636	0	O	68295	Thermoanaerobacterales	505422	11882	0.9561
0.01	254381	0	F	543371	Thermoanaerobacterales Family III. Incertae Sedis	234978	363	0.9237
0	118453	0	G	28895	Thermoanaerobacterium	104072	13516	0.8786
0	48577	48577	S	1517	Thermoanaerobacterium thermosaccharolyticum	32336	23621	0.6657
0	35786	0	G1	2622527	unclassified Thermoanaerobacterium	30825	0	0.8614
0	35786	35786	S	1550240	Thermoanaerobacterium sp. RBIITD	30825	30825	0.8614
0	19935	19935	S	29329	Thermoanaerobacterium xylanolyticum	15532	0	0.7791
0	13717	13717	S	47490	Thermoanaerobacterium aotearoense	11863	11863	0.8648
0	111815	0	G	44000	Caldicellulosiruptor	107102	42364	0.9579
0	18836	18836	S	717609	Caldicellulosiruptor obsidiansis	14591	0	0.7746
0	16859	16859	S	55205	Caldicellulosiruptor owensensis	11477	0	0.6808
0	16673	16673	S	1222016	Caldicellulosiruptor changbaiensis	9479	9479	0.5685
0	15165	15165	S	44001	Caldicellulosiruptor saccharolyticus	9191	0	0.6061
0	10482	10482	S	413889	Caldicellulosiruptor kronotskyensis	5236	0	0.4995
0	10384	10384	S	413888	Caldicellulosiruptor hydrothermalis	6874	0	0.662
0	10106	10106	S	52765	Caldicellulosiruptor kristjanssonii	2977	0	0.2946
0	6623	6623	S	31899	Caldicellulosiruptor bescii	3235	0	0.4884
0	5601	5601	S	52766	Caldicellulosiruptor lactoaceticus	1678	0	0.2996
0	23870	0	G	291988	Thermosediminibacter	23441	0	0.982
0	23870	23870	S	291990	Thermosediminibacter oceani	23441	0	0.982
0	207532	0	F	186814	Thermoanaerobacteraceae	199306	3760	0.9604
0	65055	0	F1	42857	Moorella group	64939	127	0.9982
0	51254	0	G	44260	Moorella	51043	2978	0.9959
0	27165	27165	S	1525	Moorella thermoacetica	25822	25822	0.9506
0	23939	23939	S	55779	Moorella glycerini	22243	22243	0.9292
0	13774	0	G	42837	Ammonifex	13769	0	0.9996
0	13774	13774	S	42838	Ammonifex degensii	13769	0	0.9996
0	63315	0	G	1754	Thermoanaerobacter	61896	35715	0.9776
0	21198	21198	S	2325	Thermoanaerobacter kivui	13311	13311	0.6279
0	12281	12281	S	46354	Thermoanaerobacter wiegelii	3717	0	0.3027
0	9755	9755	S	108150	Thermoanaerobacter italicus	2679	0	0.2746
0	9673	9673	S	583357	Thermoanaerobacter mathranii	2684	0	0.2775
0	5685	5685	S	106578	Thermoanaerobacter siderophilus	978	0	0.172
0	3297	3297	S	1757	Thermoanaerobacter ethanolicus	555	0	0.1683
0	908	908	S	496866	Thermoanaerobacter pseudethanolicus	4	0	0.0044
0	23390	0	G	499228	Tepidanaerobacter	23259	0	0.9944
0	23390	23390	S	499229	Tepidanaerobacter acetatoxydans	23259	0	0.9944
0	22415	0	G	140458	Thermacetogenium	15292	0	0.6822
0	22415	22415	S	85874	Thermacetogenium phaeum	15292	0	0.6822
0	16456	0	G	249529	Caldanaerobacter	13846	0	0.8414
0	16456	16456	S	911092	Caldanaerobacter subterraneus	13846	0	0.8414
0	9746	0	G	129957	Carboxydothermus	9715	0	0.9968
0	9746	9746	S	129958	Carboxydothermus hydrogenoformans	9715	0	0.9968
0	6599	0	G	202949	Thermanaeromonas	6599	0	1
0	6599	6599	S	161154	Thermanaeromonas toyohensis	6599	0	1
0	36815	0	F	543372	Thermoanaerobacterales Family IV. Incertae Sedis	30147	0	0.8189
0	36815	0	G	252965	Mahella	30147	0	0.8189
0	36815	36815	S	252966	Mahella australiensis	30147	0	0.8189
0	21898	0	O1	68296	unclassified Thermoanaerobacterales	21402	0	0.9773
0	21898	21898	S	2316383	Thermoanaerobacterales bacterium SK-G1	21402	21402	0.9773
0	7541	0	F	227387	Thermodesulfobiaceae	7707	0	1.022
0	7541	0	G	227388	Thermodesulfobium	7707	1728	1.022
0	3872	3872	S	1794699	Thermodesulfobium acidiphilum	3003	3003	0.7756
0	3523	3523	S	184064	Thermodesulfobium narugense	2976	0	0.8447
0	118840	0	O	53433	Halanaerobiales	118465	1933	0.9968
0	67622	0	F	972	Halanaerobiaceae	66768	621	0.9874
0	33423	0	G	2330	Halanaerobium	32611	379	0.9757
0	19282	19282	S	2331	Halanaerobium praevalens	18452	0	0.957
0	14055	14055	S	656519	Halanaerobium hydrogeniformans	13780	13780	0.9804
0	22995	0	G	46466	Halocella	22748	0	0.9893
0	22995	0	G1	2640322	unclassified Halocella	22748	0	0.9893
0	22995	22995	S	2382161	Halocella sp. SP3-1	22748	22748	0.9893
0	11005	0	G	32636	Halothermothrix	10788	0	0.9803
0	11005	11005	S	31909	Halothermothrix orenii	10788	0	0.9803
0	29772	0	F	53434	Halobacteroidaceae	29285	113	0.9836
0	17364	0	G	28186	Acetohalobium	17092	0	0.9843
0	17364	17364	S	28187	Acetohalobium arabaticum	17092	0	0.9843
0	12319	0	G	42417	Halobacteroides	12080	0	0.9806
0	12319	12319	S	42422	Halobacteroides halobius	12080	0	0.9806
0	21223	0	O1	387655	unclassified Halanaerobiales	20479	0	0.9649
0	21223	0	G	1769008	Anoxybacter	20479	0	0.9649
0	21223	21223	S	1323375	Anoxybacter fermentans	20479	20479	0.9649
0	8352	0	O	485256	Natranaerobiales	8341	0	0.9987
0	8352	0	F	485255	Natranaerobiaceae	8341	0	0.9987
0	8352	0	G	375928	Natranaerobius	8341	0	0.9987
0	8352	8352	S	375929	Natranaerobius thermophilus	8341	0	0.9987
5.68	269624193	0	C	91061	Bacilli	263474242	3609990	0.9772
4.86	230744379	0	O	186826	Lactobacillales	223859929	1439566	0.9702
3.18	150763846	0	F	81852	Enterococcaceae	145386100	130107	0.9643
3.17	150630507	0	G	1350	Enterococcus	145131686	4593733	0.9635
2.89	137266913	137266913	S	1351	Enterococcus faecalis	130447604	128946753	0.9503
0.18	8744074	8744074	S	1352	Enterococcus faecium	6123717	5292629	0.7003
0.06	2880940	2880940	S	33945	Enterococcus avium	2743031	2743031	0.9521
0.01	487191	487191	S	53345	Enterococcus durans	435797	435797	0.8945
0.01	441556	0	G1	2608891	unclassified Enterococcus	115556	7296	0.2617
0	147844	147844	S	2603296	Enterococcus sp. DA9	23866	23866	0.1614
0	146635	146635	S	1316414	Enterococcus sp. HSIEG1	23699	23699	0.1616
0	54198	54198	S	2420313	Enterococcus sp. FDAARGOS_553	12594	12594	0.2324
0	41264	41264	S	2057791	Enterococcus sp. CR-Ec1	17742	17742	0.43
0	28659	28659	S	2060307	Enterococcus sp. FDAARGOS_375	19056	19056	0.6649
0	22399	22399	S	2582830	Enterococcus sp. M190262	11303	11303	0.5046
0.01	281101	281101	S	1354	Enterococcus hirae	263729	206691	0.9382
0	191251	191251	S	1805431	Enterococcus saigonensis	144773	144773	0.757
0	119070	119070	S	44008	Enterococcus cecorum	107297	107297	0.9011
0	59920	59920	S	1353	Enterococcus gallinarum	16855	16855	0.2813
0	47574	47574	S	37734	Enterococcus casseliflavus	34299	29530	0.721
0	31788	31788	S	160453	Enterococcus gilvus	29918	29918	0.9412
0	31602	31602	S	2005703	Enterococcus wangshanyuanii	31451	31451	0.9952
0	31081	31081	S	53346	Enterococcus mundtii	30122	27999	0.9691
0	14281	14281	S	417368	Enterococcus thailandicus	13804	13804	0.9666
0	70247	0	G	2737	Vagococcus	67311	1322	0.9582
0	44855	0	G1	2648499	unclassified Vagococcus	42395	1697	0.9452
0	11962	11962	S	2714946	Vagococcus sp. HDW17A	11522	11522	0.9632
0	11775	11775	S	2562451	Vagococcus sp. CF-49	10050	10050	0.8535
0	11506	11506	S	2571750	Vagococcus sp. MN-17	10299	10299	0.8951
0	9248	9248	S	2714947	Vagococcus sp. HDW17B	8827	8827	0.9545
0	12982	12982	S	633807	Vagococcus penaei	12272	12272	0.9453
0	12138	12138	S	519472	Vagococcus teuberi	11322	11322	0.9328
0	47189	0	G	51668	Tetragenococcus	44164	3520	0.9359
0	28023	28023	S	51669	Tetragenococcus halophilus	24291	22478	0.8668
0	9816	9816	S	290335	Tetragenococcus koreensis	9007	9007	0.9176
0	9083	9083	S	526944	Tetragenococcus osmophilus	7346	7346	0.8088
0	15475	0	G	33969	Melissococcus	12832	0	0.8292
0	15475	15475	S	33970	Melissococcus plutonius	12832	12448	0.8292
1.48	70237486	0	F	1300	Streptococcaceae	67576083	147504	0.9621
1.43	68073649	0	G	1301	Streptococcus	65556519	29818861	0.963
0.34	15908716	15908716	S	1304	Streptococcus salivarius	10144594	9401178	0.6377
0.29	13841438	13841438	S	1311	Streptococcus agalactiae	4196264	4148983	0.3032
0.21	9824081	0	G1	2608887	unclassified Streptococcus	5259840	1225811	0.5354
0.03	1299894	1299894	S	1316410	Streptococcus sp. HSISS1	51679	51679	0.0398
0.03	1244492	1244492	S	1316408	Streptococcus sp. HSISM1	936532	936532	0.7525
0.03	1211047	1211047	S	2610896	Streptococcus sp. LPB0220	901325	901325	0.7443
0.02	1075638	1075638	S	1839799	Streptococcus sp. FDAARGOS_192	464410	464410	0.4318
0.02	948702	948702	S	1316412	Streptococcus sp. HSISS3	447678	447678	0.4719
0.02	918467	918467	S	2420310	Streptococcus sp. FDAARGOS_522	23569	23569	0.0257
0.02	770504	770504	S	1316411	Streptococcus sp. HSISS2	355092	355092	0.4609
0.01	704346	704346	S	2420309	Streptococcus sp. FDAARGOS_521	17694	17694	0.0251
0.01	311470	311470	S	2420308	Streptococcus sp. FDAARGOS_520	5611	5611	0.018
0	211647	211647	S	1759399	Streptococcus sp. A12	173527	173527	0.8199
0	167523	167523	S	712633	Streptococcus sp. oral taxon 431	156270	156270	0.9328
0	163804	163804	S	1156431	Streptococcus sp. I-G2	69181	69181	0.4223
0	157617	157617	S	1156433	Streptococcus sp. I-P16	67076	67076	0.4256
0	117338	117338	S	2598453	Streptococcus sp. 116-D4	105226	105226	0.8968
0	88225	88225	S	1316409	Streptococcus sp. HSISB1	41127	41127	0.4662
0	64679	64679	S	2684658	Streptococcus sp. CNU 77-61	25010	25010	0.3867
0	62695	62695	S	2576376	Streptococcus sp. 1643	43775	43775	0.6982
0	59857	59857	S	2686210	Streptococcus sp. CNU G2	23232	23232	0.3881
0	52336	52336	S	1902136	Streptococcus sp. NPS 308	43981	43981	0.8404
0	52176	52176	S	712624	Streptococcus sp. oral taxon 064	25934	25934	0.497
0	42056	42056	S	2698804	Streptococcus sp. CNU G3	18035	18035	0.4288
0	38811	38811	S	1319	Streptococcus sp. 'group B'	616	616	0.0159
0	20742	20742	S	2583584	Streptococcus sp. NCTC 11567	6655	6655	0.3208
0	20614	20614	S	2173853	Streptococcus sp. Z15	20509	20509	0.9949
0	9647	9647	S	2583585	Streptococcus sp. NCTC 10228	6888	6888	0.714
0	6413	6413	S	1940319	Streptococcus sp. DAT741	3397	3397	0.5297
0.15	7284080	7284080	S	1308	Streptococcus thermophilus	6206383	6090094	0.852
0.1	4622329	4622329	S	150055	Streptococcus lutetiensis	618917	450140	0.1339
0.04	1707174	1707174	S	197614	Streptococcus pasteurianus	247931	183357	0.1452
0.03	1488123	1488123	S	1318	Streptococcus parasanguinis	1277057	398734	0.8582
0.03	1472684	1472684	S	28037	Streptococcus mitis	1278311	1101440	0.868
0.03	1411206	0	G1	671232	Streptococcus anginosus group	813379	57919	0.5764
0.03	1191872	1191872	S	1328	Streptococcus anginosus	621031	566109	0.5211
0	130945	130945	S	1338	Streptococcus intermedius	98787	74891	0.7544
0	88163	88163	S	76860	Streptococcus constellatus	35642	0	0.4043
0.03	1318562	1318562	S	102684	Streptococcus infantarius	179832	96350	0.1364
0.03	1265098	1265098	S	1335	Streptococcus equinus	673176	673176	0.5321
0.02	1125913	1125913	S	1314	Streptococcus pyogenes	168861	88789	0.15
0.02	783043	0	G1	119603	Streptococcus dysgalactiae group	289933	1594	0.3703
0.01	704258	704258	S	1334	Streptococcus dysgalactiae	213024	37181	0.3025
0	78615	78615	S	1336	Streptococcus equi	75315	12613	0.958
0.01	628522	628522	S	1313	Streptococcus pneumoniae	350461	321563	0.5576
0.01	564979	564979	S	1303	Streptococcus oralis	361831	126700	0.6404
0.01	552962	552962	S	1343	Streptococcus vestibularis	442527	442527	0.8003
0.01	539385	539385	S	1309	Streptococcus mutans	468727	459059	0.869
0.01	501916	501916	S	1307	Streptococcus suis	314931	220227	0.6275
0.01	385260	385260	S	1310	Streptococcus sobrinus	379147	379147	0.9841
0.01	373861	373861	S	315405	Streptococcus gallolyticus	139727	114067	0.3737
0.01	309903	309903	S	1302	Streptococcus gordonii	292733	292733	0.9446
0.01	291420	291420	S	1305	Streptococcus sanguinis	278155	244981	0.9545
0	232882	232882	S	113107	Streptococcus australis	191827	191827	0.8237
0	217053	217053	S	2490633	Streptococcus periodonticum	98290	98290	0.4528
0	204066	204066	S	33040	Streptococcus milleri	103654	103654	0.5079
0	175193	175193	S	78535	Streptococcus viridans	135238	135238	0.7719
0	142645	142645	S	2382163	Streptococcus koreensis	78945	78945	0.5534
0	133149	133149	S	45634	Streptococcus cristatus	105530	44426	0.7926
0	132222	132222	S	1433513	Streptococcus gwangjuense	108115	108115	0.8177
0	99862	99862	S	257758	Streptococcus pseudopneumoniae	76681	0	0.7679
0	92481	92481	S	1329	Streptococcus canis	83240	83240	0.9001
0	63652	63652	S	1326	Streptococcus acidominimus	60038	60038	0.9432
0	39768	39768	S	1340	Streptococcus porcinus	35428	35428	0.8909
0	37750	37750	S	59310	Streptococcus macedonicus	9173	0	0.243
0	27179	27179	S	1341	Streptococcus ratti	26948	26948	0.9915
0	26036	26036	S	1348	Streptococcus parauberis	21874	17905	0.8401
0	24242	24242	S	400065	Streptococcus merionis	24141	24141	0.9958
0	23580	23580	S	82348	Streptococcus pluranimalium	22657	22657	0.9609
0	22679	22679	S	149016	Streptococcus urinalis	20920	20920	0.9224
0	22487	22487	S	361101	Streptococcus pseudoporcinus	11321	11321	0.5034
0	21223	21223	S	1349	Streptococcus uberis	19929	15828	0.939
0	18907	18907	S	1346	Streptococcus iniae	18364	18364	0.9713
0	17712	17712	S	2021971	Streptococcus respiraculi	17353	17353	0.9797
0	16690	16690	S	1888195	Streptococcus himalayensis	16163	16163	0.9684
0	15640	15640	S	1814128	Streptococcus halotolerans	15504	15504	0.9913
0	15193	15193	S	1345	Streptococcus ferus	15053	15053	0.9908
0	13718	13718	S	1811193	Streptococcus pantholopis	13649	13649	0.995
0	12164	12164	S	1111760	Streptococcus troglodytae	11247	11247	0.9246
0	10298	10298	S	1825069	Streptococcus marmotae	10015	10015	0.9725
0	6595	6595	S	1917441	Streptococcus ruminantium	3644	3644	0.5525
0.05	2163619	0	G	1357	Lactococcus	1872060	58169	0.8652
0.04	1888951	1888951	S	1358	Lactococcus lactis	1569038	869121	0.8306
0	174451	174451	S	1940789	Lactococcus petauri	153552	153552	0.8802
0	35125	35125	S	1366	Lactococcus raffinolactis	31674	31674	0.9018
0	26094	26094	S	1364	Lactococcus piscium	24484	15523	0.9383
0	20278	20278	S	1363	Lactococcus garvieae	17221	17190	0.8492
0	18058	0	G1	2643510	unclassified Lactococcus	17919	3142	0.9923
0	9344	9344	S	2592653	Lactococcus sp. KACC 19320	7534	7534	0.8063
0	8565	8565	S	2419773	Lactococcus sp. 1JSPR-7	7243	7243	0.8457
0.19	9007482	0	F	33958	Lactobacillaceae	8760922	43938	0.9726
0.19	8934590	0	G	1578	Lactobacillus	8651166	1548708	0.9683
0.04	1749530	1749530	S	47715	Lactobacillus rhamnosus	1717955	1706093	0.982
0.03	1391666	1391666	S	1584	Lactobacillus delbrueckii	1295428	968737	0.9308
0.02	1085903	1085903	S	1590	Lactobacillus plantarum	469444	462420	0.4323
0.02	846737	846737	S	1623	Lactobacillus ruminis	821334	0	0.97
0.01	660109	660109	S	1596	Lactobacillus gasseri	127217	59362	0.1927
0.01	570808	570808	S	1624	Lactobacillus salivarius	540301	462293	0.9466
0.01	442284	0	G1	655183	Lactobacillus casei group	389720	203768	0.8812
0.01	364340	364340	S	1597	Lactobacillus paracasei	165803	133018	0.4551
0	77789	77789	S	1582	Lactobacillus casei	20149	14482	0.259
0.01	441826	441826	S	2107999	Lactobacillus paragasseri	219193	190793	0.4961
0	205237	205237	S	97478	Lactobacillus mucosae	199882	0	0.9739
0	179982	179982	S	1598	Lactobacillus reuteri	170844	167161	0.9492
0	152818	152818	S	1613	Lactobacillus fermentum	135690	132697	0.8879
0	146613	146613	S	47770	Lactobacillus crispatus	85185	83960	0.581
0	96477	96477	S	1599	Lactobacillus sakei	87845	87051	0.9105
0	72910	0	G1	2620435	unclassified Lactobacillus	39517	2475	0.542
0	25218	25218	S	2690380	Lactobacillus sp. JM1	2138	2138	0.0848
0	16408	16408	S	2692756	Lactobacillus sp. P38	14170	14170	0.8636
0	10938	10938	S	2419772	Lactobacillus sp. BHWM-4	10757	10757	0.9835
0	5113	5113	S	2099789	Lactobacillus sp. CBA3606	3470	3470	0.6787
0	5058	5058	S	2108362	Lactobacillus sp. D1501	498	498	0.0985
0	3597	3597	S	2099788	Lactobacillus sp. CBA3605	2470	2470	0.6867
0	3142	3142	S	2692757	Lactobacillus sp. C25	1167	1167	0.3714
0	2878	2878	S	1545702	Lactobacillus sp. wkB8	2372	2372	0.8242
0	67575	67575	S	33959	Lactobacillus johnsonii	60948	56672	0.9019
0	63987	63987	S	1579	Lactobacillus acidophilus	57060	54454	0.8917
0	49991	49991	S	1604	Lactobacillus amylovorus	44520	38641	0.8906
0	37782	37782	S	147802	Lactobacillus iners	35262	35262	0.9333
0	37345	37345	S	28038	Lactobacillus curvatus	33009	32740	0.8839
0	36479	36479	S	1633	Lactobacillus vaginalis	34869	34869	0.9559
0	29602	29602	S	1601	Lactobacillus agilis	27279	27279	0.9215
0	23008	23008	S	1587	Lactobacillus helveticus	12984	11892	0.5643
0	21189	21189	S	1622	Lactobacillus murinus	19920	19920	0.9401
0	21047	21047	S	304207	Lactobacillus harbinensis	20803	20803	0.9884
0	20250	20250	S	1589	Lactobacillus pentosus	18979	14107	0.9372
0	19546	19546	S	109790	Lactobacillus jensenii	17063	16713	0.873
0	18421	18421	S	1625	Lactobacillus sanfranciscensis	15989	13377	0.868
0	16084	16084	S	88233	Lactobacillus manihotivorans	14493	14493	0.9011
0	16076	16076	S	1580	Lactobacillus brevis	14310	13704	0.8901
0	15965	15965	S	1610	Lactobacillus coryniformis	12531	9509	0.7849
0	14063	14063	S	468911	Lactobacillus hordei	12637	12637	0.8986
0	13648	13648	S	35787	Lactobacillus pontis	13297	13297	0.9743
0	13241	13241	S	1193095	Lactobacillus hokkaidonensis	11915	0	0.8999
0	12370	12370	S	375175	Lactobacillus backii	10563	10563	0.8539
0	11290	11290	S	1618	Lactobacillus mali	10072	10072	0.8921
0	10929	10929	S	89059	Lactobacillus acidipiscis	10079	10079	0.9222
0	10824	10824	S	1607	Lactobacillus bifermentans	10258	10258	0.9477
0	10438	10438	S	1588	Lactobacillus hilgardii	9976	9976	0.9557
0	10396	10396	S	267363	Lactobacillus zymae	9633	9633	0.9266
0	10133	10133	S	1603	Lactobacillus amylophilus	8453	0	0.8342
0	10132	10132	S	1581	Lactobacillus buchneri	9411	6954	0.9288
0	9942	9942	S	2269374	Lactobacillus terrae	9842	9842	0.9899
0	9750	9750	S	83526	Lactobacillus paralimentarius	9030	9030	0.9262
0	9483	9483	S	1600	Lactobacillus acetotolerans	9033	9033	0.9525
0	8979	8979	S	293371	Lactobacillus oligofermentans	8509	0	0.9477
0	8791	8791	S	1007676	Lactobacillus ginsenosidimutans	8762	8762	0.9967
0	8702	8702	S	82688	Lactobacillus nagelii	7768	7768	0.8927
0	8697	8697	S	51664	Lactobacillus dextrinicus	8535	8535	0.9814
0	8639	8639	S	1602	Lactobacillus alimentarius	8169	0	0.9456
0	8594	8594	S	1296540	Lactobacillus nenjiangensis	7446	7446	0.8664
0	8096	8096	S	1847728	Lactobacillus allii	7908	7908	0.9768
0	7950	7950	S	1303590	Lactobacillus bombi	7921	7921	0.9964
0	7744	7744	S	152331	Lactobacillus parabuchneri	7124	7124	0.9199
0	7387	7387	S	83683	Lactobacillus amylolyticus	7073	7073	0.9575
0	7157	7157	S	637971	Lactobacillus koreensis	7128	7128	0.9959
0	6940	6940	S	267818	Lactobacillus kefiranofaciens	6614	6567	0.953
0	6926	6926	S	938155	Lactobacillus futsaii	6387	6387	0.9222
0	6905	6905	S	60520	Lactobacillus paraplantarum	6247	6247	0.9047
0	6813	6813	S	303541	Lactobacillus apis	6770	6770	0.9937
0	6512	6512	S	240427	Lactobacillus paracollinoides	5925	5925	0.9099
0	6380	6380	S	2304606	Lactobacillus zhachilii	6325	6325	0.9914
0	6371	6371	S	231049	Lactobacillus rossiae	5990	5990	0.9402
0	6107	6107	S	53444	Lactobacillus lindneri	5828	5828	0.9543
0	6100	6100	S	227942	Lactobacillus gastricus	5980	5980	0.9803
0	6096	6096	S	1138822	Lactobacillus curieae	6010	6010	0.9859
0	6064	6064	S	104955	Lactobacillus frumenti	5954	5954	0.9819
0	5966	5966	S	164393	Lactobacillus fuchuensis	5945	5945	0.9965
0	5752	5752	S	176292	Lactobacillus malefermentans	5397	5397	0.9383
0	5729	5729	S	1612	Lactobacillus farciminis	5585	0	0.9749
0	5462	5462	S	52242	Lactobacillus gallinarum	3539	3539	0.6479
0	5430	5430	S	1614	Lactobacillus fructivorans	5365	5365	0.988
0	5291	5291	S	392416	Lactobacillus crustorum	4828	4828	0.9125
0	5148	5148	S	1720083	Lactobacillus jinshani	5147	5147	0.9998
0	4976	4976	S	1074467	Lactobacillus heilongjiangensis	4949	4949	0.9946
0	4951	4951	S	33962	Lactobacillus kefiri	4552	4552	0.9194
0	4611	4611	S	1218493	Lactobacillus kullabergensis	4554	4554	0.9876
0	4158	4158	S	148814	Lactobacillus kunkeei	4129	4129	0.993
0	4027	4027	S	60519	Lactobacillus graminis	3908	3908	0.9704
0	3926	3926	S	1605	Lactobacillus animalis	3457	3457	0.8805
0	3745	3745	S	1218494	Lactobacillus helsingborgensis	2957	2957	0.7896
0	72706	0	G	1253	Pediococcus	65818	2559	0.9053
0	31738	0	G1	1670797	Pediococcus acidilactici group	30067	0	0.9474
0	31738	31738	S	1254	Pediococcus acidilactici	30067	30067	0.9474
0	16947	16947	S	1255	Pediococcus pentosaceus	15326	14469	0.9043
0	8233	8233	S	51663	Pediococcus damnosus	6475	6475	0.7865
0	8069	8069	S	187452	Pediococcus claussenii	6040	5824	0.7485
0	7196	7196	S	114090	Pediococcus inopinatus	5351	5351	0.7436
0.01	397823	0	F	81850	Leuconostocaceae	380372	4889	0.9561
0	207740	0	G	1243	Leuconostoc	194696	34015	0.9372
0	75216	75216	S	33964	Leuconostoc citreum	71477	70189	0.9503
0	52091	52091	S	1245	Leuconostoc mesenteroides	35997	28938	0.691
0	23712	23712	S	1246	Leuconostoc lactis	14291	14291	0.6027
0	14376	14376	S	33968	Leuconostoc pseudomesenteroides	12469	12469	0.8673
0	13044	13044	S	1244	Leuconostoc gelidum	12382	4659	0.9492
0	11163	11163	S	1252	Leuconostoc carnosum	9269	8358	0.8303
0	9824	9824	S	136609	Leuconostoc kimchii	1228	483	0.125
0	3897	3897	S	255248	Leuconostoc garlicum	1265	1265	0.3246
0	2640	2640	S	1511761	Leuconostoc suionicum	2211	2211	0.8375
0	861	0	G1	2685106	unclassified Leuconostoc	92	0	0.1069
0	861	861	S	979982	Leuconostoc sp. C2	92	92	0.1069
0	167360	0	G	46255	Weissella	159141	18952	0.9509
0	85723	85723	S	1583	Weissella confusa	78333	78333	0.9138
0	25008	25008	S	137591	Weissella cibaria	22132	22132	0.885
0	12167	12167	S	1631871	Weissella jogaejeotgali	5459	5459	0.4487
0	11943	11943	S	46256	Weissella hellenica	5693	5693	0.4767
0	6595	6595	S	165096	Weissella koreensis	5415	4689	0.8211
0	4716	0	G1	2683241	unclassified Weissella	4478	0	0.9495
0	4716	4716	S	2714949	Weissella sp. HDW19	4478	4478	0.9495
0	4574	4574	S	759620	Weissella ceti	4398	4398	0.9615
0	4552	4552	S	1249	Weissella paramesenteroides	3682	3682	0.8089
0	4085	4085	S	155866	Weissella soli	3867	3867	0.9466
0	3477	3477	S	2506420	Weissella cryptocerci	3423	3423	0.9845
0	3475	3475	S	1629	Weissella viridescens	3309	3309	0.9522
0	22430	0	G	46254	Oenococcus	21646	1236	0.965
0	6072	0	G1	2636988	unclassified Oenococcus	5375	0	0.8852
0	6072	6072	S	2259623	Oenococcus sp. UCMA 16435	5375	5375	0.8852
0	5784	5784	S	2203724	Oenococcus sicerae	5760	5760	0.9959
0	5443	5443	S	1247	Oenococcus oeni	4590	4504	0.8433
0	4904	4904	S	336988	Oenococcus kitaharae	4685	0	0.9553
0	208395	0	F	186828	Carnobacteriaceae	194511	3933	0.9334
0	102067	0	G	2747	Carnobacterium	95899	2157	0.9396
0	34097	34097	S	2751	Carnobacterium maltaromaticum	30959	22739	0.908
0	25407	0	G1	257487	unclassified Carnobacterium	23731	69	0.934
0	14631	14631	S	208596	Carnobacterium sp. 17-4	13560	13560	0.9268
0	10666	10666	S	1564681	Carnobacterium sp. CP1	10102	10102	0.9471
0	21748	21748	S	147709	Carnobacterium inhibens	19828	0	0.9117
0	20381	20381	S	2748	Carnobacterium divergens	19224	19224	0.9432
0	69669	0	G	1470540	Jeotgalibaca	61708	9306	0.8857
0	19512	19512	S	1868794	Jeotgalibaca arthritidis	12052	12052	0.6177
0	15436	15436	S	1868793	Jeotgalibaca porci	12933	12933	0.8378
0	13456	0	G1	2621505	unclassified Jeotgalibaca	8747	0	0.65
0	13456	13456	S	1903686	Jeotgalibaca sp. PTS2502	8747	8747	0.65
0	13084	13084	S	2496265	Jeotgalibaca ciconiae	11407	11407	0.8718
0	7617	7617	S	708126	Jeotgalibaca dankookensis	7263	7263	0.9535
0	21282	0	G	29393	Dolosigranulum	20175	0	0.948
0	21282	21282	S	29394	Dolosigranulum pigrum	20175	20175	0.948
0	14936	0	G	191769	Marinilactibacillus	12796	0	0.8567
0	14936	0	G1	2632303	unclassified Marinilactibacillus	12796	0	0.8567
0	14936	14936	S	1911586	Marinilactibacillus sp. 15R	12796	12796	0.8567
0	128378	0	F	186827	Aerococcaceae	122375	173	0.9532
0	79266	0	G	1375	Aerococcus	75211	8149	0.9488
0	20658	20658	S	87541	Aerococcus christensenii	18883	18883	0.9141
0	14710	14710	S	1376	Aerococcus urinae	14002	6662	0.9519
0	12772	12772	S	119206	Aerococcus sanguinicola	12484	12484	0.9775
0	11191	11191	S	128944	Aerococcus urinaehominis	10965	10965	0.9798
0	9670	9670	S	1377	Aerococcus viridans	4989	4989	0.5159
0	9642	9642	S	51665	Aerococcus urinaeequi	5739	5739	0.5952
0	36818	0	G	46123	Abiotrophia	36083	0	0.98
0	36818	36818	S	46125	Abiotrophia defectiva	36083	36083	0.98
0	12012	0	G	2689587	Suicoccus	10908	0	0.9081
0	12012	12012	S	2036206	Suicoccus acidiformans	10908	10908	0.9081
0.82	38879630	0	O	1385	Bacillales	36004323	409325	0.926
0.67	31838287	0	F	90964	Staphylococcaceae	29575243	33035	0.9289
0.67	31760450	0	G	1279	Staphylococcus	29471052	1842842	0.9279
0.49	23267936	23267936	S	1282	Staphylococcus epidermidis	21321797	21292747	0.9164
0.13	6160134	6160134	S	1280	Staphylococcus aureus	4396541	4355335	0.7137
0.02	720690	720690	S	1290	Staphylococcus hominis	688655	677097	0.9555
0.01	437170	437170	S	1283	Staphylococcus haemolyticus	270911	265152	0.6197
0.01	279315	279315	S	28035	Staphylococcus lugdunensis	275082	274692	0.9848
0	221833	221833	S	29382	Staphylococcus cohnii	152651	152651	0.6881
0	131451	131451	S	1292	Staphylococcus warneri	79694	79694	0.6063
0	90011	90011	S	45972	Staphylococcus pasteuri	62507	57183	0.6944
0	68734	68734	S	1286	Staphylococcus simulans	62197	62197	0.9049
0	35379	35379	S	29388	Staphylococcus capitis	32736	30968	0.9253
0	33969	33969	S	29385	Staphylococcus saprophyticus	31666	31469	0.9322
0	22280	22280	S	29380	Staphylococcus caprae	20695	20695	0.9289
0	19816	19816	S	1296	Staphylococcus sciuri	18439	18142	0.9305
0	19368	0	G1	91994	unclassified Staphylococcus	10301	1	0.5319
0	6076	6076	S	1715860	Staphylococcus sp. AntiMn-1	227	227	0.0374
0	5631	5631	S	2044912	Staphylococcus sp. SDB 2975	4754	4754	0.8443
0	5020	5020	S	1912064	Staphylococcus sp. MI 10-1553	4614	4614	0.9191
0	2483	2483	S	2025492	Staphylococcus sp. M0911	705	705	0.2839
0	18818	18818	S	1288	Staphylococcus xylosus	17416	17416	0.9255
0	15777	15777	S	246432	Staphylococcus equorum	4923	4923	0.312
0	15309	15309	S	985002	Staphylococcus argenteus	2354	2354	0.1538
0	13023	13023	S	308354	Staphylococcus simiae	12555	12555	0.9641
0	12337	12337	S	70255	Staphylococcus condimenti	11079	11079	0.898
0	11713	11713	S	170573	Staphylococcus pettenkoferi	11090	11090	0.9468
0	11197	11197	S	643214	Staphylococcus stepanovicii	10544	10544	0.9417
0	11126	11126	S	29378	Staphylococcus arlettae	9653	9653	0.8676
0	10718	10718	S	46127	Staphylococcus felis	10176	10176	0.9494
0	9696	9696	S	46126	Staphylococcus chromogenes	9173	9173	0.9461
0	9556	9556	S	283734	Staphylococcus pseudintermedius	7416	7025	0.7761
0	9014	9014	S	61015	Staphylococcus succinus	8658	8658	0.9605
0	8865	8865	S	1295	Staphylococcus schleiferi	7508	7508	0.8469
0	8647	8647	S	1294	Staphylococcus muscae	8289	8289	0.9586
0	8408	8408	S	1281	Staphylococcus carnosus	7211	6612	0.8576
0	7822	7822	S	214473	Staphylococcus nepalensis	7421	7421	0.9487
0	7806	7806	S	71237	Staphylococcus vitulinus	7445	7445	0.9538
0	7592	7592	S	985762	Staphylococcus agnetis	6920	6920	0.9115
0	7377	7377	S	70258	Staphylococcus piscifermentans	6338	6338	0.8592
0	6884	6884	S	1654388	Staphylococcus schweitzeri	5402	5402	0.7847
0	6853	6853	S	29384	Staphylococcus kloosii	6541	6541	0.9545
0	6796	6796	S	155085	Staphylococcus lutrae	6367	6367	0.9369
0	6778	6778	S	1284	Staphylococcus hyicus	6136	6136	0.9053
0	6510	6510	S	29379	Staphylococcus auricularis	6312	6312	0.9696
0	4566	4566	S	150056	Staphylococcus fleurettii	3822	3822	0.8371
0	4110	4110	S	53344	Staphylococcus delphini	3589	3589	0.8732
0	44381	0	G	69965	Macrococcus	39986	6363	0.901
0	15700	15700	S	1855823	Macrococcus canis	13014	13014	0.8289
0	14633	14633	S	69966	Macrococcus caseolyticus	10228	8784	0.699
0	13762	0	G1	2619255	unclassified Macrococcus	10381	0	0.7543
0	13762	13762	S	1898474	Macrococcus sp. IME1552	10381	10381	0.7543
0	14618	0	G	45669	Salinicoccus	13934	0	0.9532
0	14618	14618	S	407035	Salinicoccus halodurans	13934	13934	0.9532
0	10112	0	G	227979	Jeotgalicoccus	10008	0	0.9897
0	10112	10112	S	1461582	Jeotgalicoccus saudimassiliensis	10008	10008	0.9897
0	8201	0	G	2005363	Auricoccus	7228	0	0.8814
0	8201	8201	S	1849491	Auricoccus indicus	7228	7228	0.8814
0.07	3246119	0	F	186817	Bacillaceae	2499787	155933	0.7701
0.05	2534917	0	G	1386	Bacillus	1699835	282256	0.6706
0.02	943733	0	G1	86661	Bacillus cereus group	272997	60302	0.2893
0.01	383025	383025	S	1428	Bacillus thuringiensis	48206	30959	0.1259
0.01	374359	374359	S	1396	Bacillus cereus	95276	38356	0.2545
0	111257	111257	S	1392	Bacillus anthracis	12240	11187	0.11
0	18617	18617	S	580165	Bacillus cytotoxicus	17604	17571	0.9456
0	16122	16122	S	64104	Bacillus pseudomycoides	15356	13918	0.9525
0	11015	11015	S	1405	Bacillus mycoides	8835	8100	0.8021
0	7612	7612	S	2026191	Bacillus luti	6877	6877	0.9034
0	4010	4010	S	2026188	Bacillus tropicus	680	680	0.1696
0	3661	3661	S	2026186	Bacillus paranthracis	567	567	0.1549
0	2783	2783	S	2026189	Bacillus albus	2469	2469	0.8872
0	2175	2175	S	155322	Bacillus toyonensis	273	0	0.1255
0	2152	2152	S	2217832	Bacillus sp. JAS24-2	1083	1083	0.5033
0	2148	2148	S	1890302	Bacillus wiedmannii	1908	1908	0.8883
0	961	961	S	2026187	Bacillus pacificus	264	264	0.2747
0	729	729	S	1892404	Bacillus sp. ABP14	421	421	0.5775
0	514	514	S	2053832	Bacillus sp. HBCD-sjtu	173	173	0.3366
0	492	492	S	658666	Bacillus bombysepticus	170	0	0.3455
0	479	479	S	2026190	Bacillus mobilis	243	243	0.5073
0	124	124	S	1839798	Bacillus sp. FDAARGOS_235	50	50	0.4032
0.01	480251	0	G1	653685	Bacillus subtilis group	166290	18763	0.3463
0	203563	203563	S	1423	Bacillus subtilis	39695	26246	0.195
0	179811	0	G2	1938374	Bacillus amyloliquefaciens group	40142	8860	0.2232
0	128188	128188	S	492670	Bacillus velezensis	16938	16099	0.1321
0	51435	51435	S	1390	Bacillus amyloliquefaciens	14343	13124	0.2789
0	7	7	S	659243	Bacillus siamensis	1	1	0.1429
0	29712	29712	S	1452	Bacillus atrophaeus	14958	14508	0.5034
0	18425	18425	S	1648923	Bacillus paralicheniformis	16673	16673	0.9049
0	12330	12330	S	72361	Bacillus vallismortis	10175	10175	0.8252
0	12207	12207	S	119858	Bacillus sonorensis	11570	11570	0.9478
0	9866	9866	S	1402	Bacillus licheniformis	3420	3291	0.3466
0	6597	0	G2	653388	Bacillus mojavensis subgroup	4934	78	0.7479
0	5026	5026	S	72360	Bacillus mojavensis	4339	4339	0.8633
0	1505	1505	S	260554	Bacillus halotolerans	517	517	0.3435
0	6577	6577	S	227866	Bacillus tequilensis	5960	5960	0.9062
0.01	353329	0	G1	185979	unclassified Bacillus	297968	13611	0.8433
0	25171	25171	S	2014076	Bacillus sp. FJAT-42376	23533	23533	0.9349
0	21977	21977	S	1705566	Bacillus sp. FJAT-18017	20782	20782	0.9456
0	20661	20661	S	2567941	Bacillus sp. DSL-17	19560	19560	0.9467
0	20461	20461	S	1071080	Bacillus sp. SB49	19890	19890	0.9721
0	19256	19256	S	1742359	Bacillus sp. FJAT-25496	18160	18160	0.9431
0	18339	18339	S	1565991	Bacillus sp. X1(2014)	16428	16428	0.8958
0	17885	17885	S	486398	Bacillus sp. S3	17019	17019	0.9516
0	17350	17350	S	352858	Bacillus sp. Y1	16488	16488	0.9503
0	16869	16869	S	1071078	Bacillus sp. NSP9.1	16713	16713	0.9908
0	15902	15902	S	2709784	Bacillus sp. KH172YL63	14963	14963	0.941
0	15762	15762	S	2011012	Bacillus sp. FJAT-45348	15258	15258	0.968
0	15204	15204	S	2589818	Bacillus sp. Cs-700	9778	9778	0.6431
0	12267	12267	S	1581038	Bacillus sp. FJAT-22090	11160	11160	0.9098
0	12224	12224	S	2682541	Bacillus sp. N1-1	8165	8165	0.6679
0	12042	12042	S	2587848	Bacillus sp. THAF10	11464	11464	0.952
0	11911	11911	S	1837130	Bacillus sp. FJAT-14266	77	77	0.0065
0	11691	11691	S	98228	Bacillus sp. OxB-1	10593	10593	0.9061
0	11173	11173	S	2049935	Bacillus sp. Lzh-5	176	176	0.0158
0	9877	9877	S	666686	Bacillus sp. 1NLA3E	9428	9428	0.9545
0	9797	9797	S	2592382	Bacillus sp. M4U3P1	9351	9351	0.9545
0	6273	6273	S	2728853	Bacillus sp. L13 (2020)	5873	5873	0.9362
0	4616	4616	S	2009331	Bacillus sp. MD-5	1188	1188	0.2574
0	3708	3708	S	2608254	Bacillus sp. BS98	1136	1136	0.3064
0	2961	2961	S	563169	Bacillus sp. SJ-10	200	200	0.0675
0	2860	2860	S	2499213	Bacillus sp. BD59S	1826	1826	0.6385
0	2499	2499	S	2683680	Bacillus sp. ms-22	1323	1323	0.5294
0	1990	1990	S	1941347	Bacillus sp. 275	187	187	0.094
0	1787	1787	S	2666127	Bacillus sp. N3536	923	923	0.5165
0	1744	1744	S	756828	Bacillus sp. WP8	1466	1466	0.8406
0	1176	1176	S	1127744	Bacillus sp. JS	255	255	0.2168
0	1124	1124	S	2093834	Bacillus sp. ZY-1-1	219	219	0.1948
0	1106	1106	S	2660750	Bacillus sp. A260	199	199	0.1799
0	807	807	S	1827146	Bacillus sp. IHB B 7164	154	154	0.1908
0	512	512	S	2529386	Bacillus sp. SYJ	275	275	0.5371
0	327	327	S	2052936	Bacillus sp. Y-01	44	44	0.1346
0	199	199	S	2576356	Bacillus sp. FDAARGOS_527	15	15	0.0754
0	162	162	S	1806216	Bacillus sp. RZ2MS9	34	34	0.2099
0	127	127	S	1446792	Bacillus sp. Pc3	14	14	0.1102
0	107	107	S	1574141	Bacillus sp. YP1	5	5	0.0467
0	106	106	S	2080759	Bacillus sp. DU-106	18	18	0.1698
0	90	90	S	2585772	Bacillus sp. HNA3	1	1	0.0111
0	43	43	S	2665175	Bacillus sp. AM1(2019)	14	14	0.3256
0	14	14	S	2448811	Bacillus sp. WR11	1	1	0.0714
0	1	1	S	1774743	Bacillus sp. SDLI1	1	1	1
0	47491	47491	S	1404	Bacillus megaterium	32993	26225	0.6947
0	34825	34825	S	1397	Bacillus circulans	33218	33218	0.9539
0	34661	34661	S	1398	Bacillus coagulans	32600	30002	0.9405
0	33857	33857	S	189381	Bacillus marisflavi	31763	31763	0.9382
0	32006	32006	S	1408	Bacillus pumilus	26465	25672	0.8269
0	29059	29059	S	665099	Bacillus oceanisediminis	27784	0	0.9561
0	24102	24102	S	1193713	Bacillus mesonae	22917	22917	0.9508
0	23349	23349	S	1664069	Bacillus glycinifermentans	22192	22192	0.9504
0	23040	23040	S	324767	Bacillus infantis	22186	0	0.9629
0	21913	21913	S	129985	Bacillus jeotgali	21116	21116	0.9636
0	20902	20902	S	79880	Bacillus clausii	20385	20039	0.9753
0	20770	20770	S	35841	Bacillus thermoamylovorans	17008	17008	0.8189
0	20297	20297	S	632773	Bacillus beveridgei	17418	17418	0.8582
0	19271	19271	S	1670641	Bacillus ciccensis	18360	18360	0.9527
0	18464	18464	S	152268	Bacillus litoralis	17168	17168	0.9298
0	17879	17879	S	1479	Bacillus smithii	11984	11984	0.6703
0	17822	17822	S	279826	Bacillus foraminis	17244	17244	0.9676
0	16598	16598	S	1402861	Bacillus filamentosus	15955	15955	0.9613
0	16191	16191	S	1478	Bacillus simplex	15035	8573	0.9286
0	15703	15703	S	86664	Bacillus flexus	14650	14650	0.9329
0	15573	15573	S	859143	Bacillus kochii	15081	15081	0.9684
0	14775	14775	S	1783501	Bacillus freudenreichii	14403	14403	0.9748
0	13860	13860	S	218284	Bacillus vietnamensis	13107	13107	0.9457
0	13761	13761	S	228899	Bacillus asahii	12491	12491	0.9077
0	13758	13758	S	264697	Bacillus muralis	13326	13326	0.9686
0	13486	13486	S	33932	Bacillus cohnii	12607	12607	0.9348
0	13471	13471	S	1441095	Bacillus gobiensis	12983	12983	0.9638
0	13052	13052	S	79885	Bacillus pseudofirmus	12366	0	0.9474
0	13050	13050	S	79883	Bacillus horikoshii	12622	12622	0.9672
0	12823	12823	S	199441	Bacillus krulwichiae	11826	11826	0.9222
0	12689	12689	S	1413	Bacillus cellulosilyticus	12187	0	0.9604
0	12394	0	G1	1792192	Bacillus altitudinis complex	7718	74	0.6227
0	12073	12073	S	293387	Bacillus altitudinis	7534	7534	0.624
0	292	292	S	293389	Bacillus aerophilus	110	110	0.3767
0	12335	12335	S	1471	Bacillus methanolicus	11736	0	0.9514
0	12087	12087	S	86665	Bacillus halodurans	11182	10069	0.9251
0	11570	11570	S	1547283	Bacillus weihaiensis	11029	11029	0.9532
0	11112	11112	S	561879	Bacillus safensis	9273	7626	0.8345
0	10747	10747	S	1467	Bacillus lentus	10343	10343	0.9624
0	10535	10535	S	421767	Bacillus butanolivorans	10117	10117	0.9603
0	8963	8963	S	1215031	Bacillus thermocopriae	6248	6248	0.6971
0	7683	7683	S	450367	[Brevibacterium] frigoritolerans	7271	7271	0.9464
0	7292	7292	S	2598861	Bacillus miscanthi	7071	7071	0.9697
0	6351	6351	S	300825	Bacillus lehensis	6150	0	0.9684
0	1287	1287	S	412384	Bacillus aryabhattai	368	368	0.2859
0	647	647	S	1178537	Bacillus xiamenensis	378	378	0.5842
0	109091	0	G	84406	Virgibacillus	106955	14632	0.9804
0	60837	0	G1	2620237	unclassified Virgibacillus	51730	309	0.8503
0	16089	16089	S	403957	Virgibacillus sp. SK37	11172	11172	0.6944
0	14927	14927	S	2700081	Virgibacillus sp. MSP4-1	14559	14559	0.9753
0	10012	10012	S	2419842	Virgibacillus sp. Bac332	9833	9833	0.9821
0	9773	9773	S	2419841	Virgibacillus sp. Bac330	6538	6538	0.669
0	9580	9580	S	1911587	Virgibacillus sp. 6R	9319	9319	0.9728
0	16010	16010	S	1482	Virgibacillus halodenitrificans	12050	12050	0.7527
0	12928	12928	S	2017483	Virgibacillus phasianinus	12677	12677	0.9806
0	11153	11153	S	163877	Virgibacillus necropolis	10957	10957	0.9824
0	7664	7664	S	302167	Virgibacillus dokdonensis	4909	4909	0.6405
0	92792	0	G	129337	Geobacillus	85047	29720	0.9165
0	24392	24392	S	129338	Geobacillus subterraneus	19299	19299	0.7912
0	18108	0	G1	2642459	unclassified Geobacillus	7245	1745	0.4001
0	6282	6282	S	691437	Geobacillus sp. C56-T3	1392	1392	0.2216
0	4049	4049	S	471223	Geobacillus sp. WCH70	1602	1602	0.3957
0	3335	3335	S	391290	Geobacillus sp. E263	1346	1346	0.4036
0	2628	2628	S	1233873	Geobacillus sp. GHH01	651	651	0.2477
0	1497	1497	S	1813182	Geobacillus sp. JS12	508	508	0.3393
0	7	7	S	544556	Geobacillus sp. Y412MC61	1	1	0.1429
0	15802	0	G1	1505648	Geobacillus thermoleovorans group	4598	903	0.291
0	9832	9832	S	33941	Geobacillus thermoleovorans	1224	1173	0.1245
0	3633	3633	S	33938	Geobacillus thermocatenulatus	2154	2154	0.5929
0	1303	1303	S	1462	Geobacillus kaustophilus	214	37	0.1642
0	901	901	S	1394	[Bacillus] caldolyticus	103	103	0.1143
0	13209	13209	S	1422	Geobacillus stearothermophilus	6234	5541	0.472
0	10719	10719	S	33940	Geobacillus thermodenitrificans	9381	9078	0.8752
0	9841	9841	S	1921421	Geobacillus genomosp. 3	8570	8570	0.8708
0	90798	0	G	400634	Lysinibacillus	78660	17491	0.8663
0	40733	0	G1	2636778	unclassified Lysinibacillus	33357	177	0.8189
0	14373	14373	S	2169540	Lysinibacillus sp. 2017	11037	11037	0.7679
0	13977	13977	S	2070463	Lysinibacillus sp. SGAir0095	11935	11935	0.8539
0	12117	12117	S	2072025	Lysinibacillus sp. YS11	10208	10208	0.8425
0	26069	26069	S	1421	Lysinibacillus sphaericus	12161	12027	0.4665
0	14763	14763	S	2086577	Lysinibacillus timonensis	12607	12607	0.854
0	5959	5959	S	28031	Lysinibacillus fusiformis	2593	2593	0.4351
0	2758	2758	S	1145276	Lysinibacillus varians	451	451	0.1635
0	58892	0	G	150247	Anoxybacillus	51610	10840	0.8763
0	20465	20465	S	33934	Anoxybacillus flavithermus	12346	6377	0.6033
0	12805	12805	S	198467	Anoxybacillus gonensis	6445	6445	0.5033
0	12277	0	G1	2639704	unclassified Anoxybacillus	12679	10743	1.0327
0	12056	12056	S	1636720	Anoxybacillus sp. PDR2	1934	1934	0.1604
0	221	221	S	1490057	Anoxybacillus sp. B7M1	2	2	0.009
0	9106	9106	S	294699	Anoxybacillus amylolyticus	8380	8380	0.9203
0	3861	3861	S	196180	Anoxybacillus kamchatkensis	920	0	0.2383
0	44786	0	G	182709	Oceanobacillus	43487	2852	0.971
0	21159	21159	S	182710	Oceanobacillus iheyensis	18936	8914	0.8949
0	11704	0	G1	2630292	unclassified Oceanobacillus	11363	0	0.9709
0	11704	11704	S	2052660	Oceanobacillus sp. 160	11363	11363	0.9709
0	11676	11676	S	746691	Oceanobacillus kimchii	10336	0	0.8852
0	35493	0	G	45667	Halobacillus	34568	430	0.9739
0	13538	13538	S	45668	Halobacillus litoralis	13197	13197	0.9748
0	11361	11361	S	1570	Halobacillus halophilus	10769	10769	0.9479
0	10400	10400	S	402384	Halobacillus mangrovi	10172	10172	0.9781
0	34655	0	G	1329200	Fictibacillus	33410	1353	0.9641
0	18222	18222	S	255247	Fictibacillus arsenicus	16938	16938	0.9295
0	16292	16292	S	1221500	Fictibacillus phosphorivorans	15119	15119	0.928
0	28820	0	G	1906945	Parageobacillus	25132	410	0.872
0	19250	19250	S	1426	Parageobacillus thermoglucosidasius	16817	15333	0.8736
0	7109	7109	S	1295642	Parageobacillus genomosp. 1	6775	6775	0.953
0	2257	2257	S	153151	Parageobacillus toebii	1130	0	0.5007
0	27158	0	G	175304	Lentibacillus	26974	153	0.9932
0	15559	0	G1	2614679	unclassified Lentibacillus	15444	0	0.9926
0	15559	15559	S	2518176	Lentibacillus sp. CBA3610	15444	15444	0.9926
0	11524	11524	S	1472767	Lentibacillus amyloliquefaciens	11377	11377	0.9872
0	25874	0	F1	197483	unclassified Bacillaceae	9808	6	0.3791
0	13085	13085	S	2654326	Bacillaceae bacterium C05	506	506	0.0387
0	9365	9365	S	2594883	Bacillaceae bacterium TKL69	9202	9202	0.9826
0	3402	3402	S	2654284	Bacillaceae bacterium C02	94	94	0.0276
0	18779	0	G	1055323	Aeribacillus	13109	0	0.6981
0	18779	18779	S	33936	Aeribacillus pallidus	13109	13109	0.6981
0	18418	0	G	1221880	Psychrobacillus	14907	0	0.8094
0	13719	13719	S	2283160	Psychrobacillus glaciei	12486	12486	0.9101
0	4606	0	G1	2636677	unclassified Psychrobacillus	2421	0	0.5256
0	4606	4606	S	2303505	Psychrobacillus sp. AK 1817	2421	2421	0.5256
0	17174	0	G	289201	Pontibacillus	16888	0	0.9833
0	17174	0	G1	2628296	unclassified Pontibacillus	16888	0	0.9833
0	17174	17174	S	2692425	Pontibacillus sp. HMF3514	16888	16888	0.9833
0	16548	0	G	351195	Salimicrobium	16314	0	0.9859
0	16548	16548	S	1230341	Salimicrobium jeotgali	16314	16314	0.9859
0	16403	0	G	459532	Terribacillus	16080	0	0.9803
0	16403	16403	S	386490	Terribacillus goriensis	16080	16080	0.9803
0	16002	0	G	2685905	Salicibibacter	15962	1832	0.9975
0	10102	10102	S	2099786	Salicibibacter kimchii	8935	8935	0.8845
0	5751	5751	S	2502791	Salicibibacter halophilus	5195	5195	0.9033
0	15150	0	G	200903	Paraliobacillus	14739	0	0.9729
0	15150	0	G1	2627918	unclassified Paraliobacillus	14739	0	0.9729
0	15150	15150	S	2213194	Paraliobacillus sp. X-1125	14739	14739	0.9729
0	14266	0	G	29331	Amphibacillus	13878	0	0.9728
0	14266	14266	S	1449	Amphibacillus xylanus	13878	0	0.9728
0	13965	0	G	2651279	Pradoshia	13234	0	0.9477
0	13965	0	G1	2651280	unclassified Pradoshia	13234	0	0.9477
0	13965	13965	S	2651284	Pradoshia sp. D12	13234	13234	0.9477
0	13459	0	G	74385	Gracilibacillus	13257	0	0.985
0	13459	0	G1	2625209	unclassified Gracilibacillus	13257	0	0.985
0	13459	13459	S	2663022	Gracilibacillus sp. SCU50	13257	13257	0.985
0.05	2195315	0	F	186822	Paenibacillaceae	2160309	62305	0.9841
0.04	1849313	0	G	44249	Paenibacillus	1770277	295239	0.9573
0.01	647376	0	G1	185978	unclassified Paenibacillus	553643	66193	0.8552
0	38968	38968	S	2726185	Paenibacillus sp. UniB2	28447	28447	0.73
0	38321	38321	S	1536771	Paenibacillus sp. FSL R5-0912	19762	19762	0.5157
0	38161	38161	S	2660554	Paenibacillus sp. B01	28182	28182	0.7385
0	37885	37885	S	1536773	Paenibacillus sp. FSL R7-0331	31364	31364	0.8279
0	33050	33050	S	867076	Paenibacillus sp. IHB B 3084	24570	24570	0.7434
0	31824	31824	S	2023772	Paenibacillus sp. RUD330	29036	29036	0.9124
0	29019	29019	S	1695218	Paenibacillus sp. 32O-W	27540	27540	0.949
0	28734	28734	S	2565926	Paenibacillus sp. HB172198	26962	26962	0.9383
0	28423	28423	S	1536774	Paenibacillus sp. FSL H7-0357	26050	26050	0.9165
0	27292	27292	S	1536769	Paenibacillus sp. FSL P4-0081	14104	14104	0.5168
0	27141	27141	S	324057	Paenibacillus sp. JDR-2	25552	25552	0.9415
0	26871	26871	S	1532905	Paenibacillus sp. CAA11	24605	24605	0.9157
0	26418	26418	S	1536772	Paenibacillus sp. FSL R7-0273	21919	21919	0.8297
0	25485	25485	S	1870819	Paenibacillus sp. BIHB4019	24417	24417	0.9581
0	25432	25432	S	2704462	Paenibacillus sp. 12200R-189	23718	23718	0.9326
0	23692	23692	S	2704463	Paenibacillus sp. 14171R-81	22109	22109	0.9332
0	23525	23525	S	1536775	Paenibacillus sp. FSL H7-0737	15218	15218	0.6469
0	23337	23337	S	481743	Paenibacillus sp. Y412MC10	15374	15374	0.6588
0	21207	21207	S	1980674	Paenibacillus sp. Cedars	3570	3570	0.1683
0	19444	19444	S	2211212	Paenibacillus sp. DCT19	17832	17832	0.9171
0	18770	18770	S	1536770	Paenibacillus sp. FSL R5-0345	12368	12368	0.6589
0	15754	15754	S	2607911	Paenibacillus sp. 37	10984	10984	0.6972
0	13897	13897	S	2487928	Paenibacillus sp. M-152	1268	1268	0.0912
0	13253	13253	S	1566358	Paenibacillus sp. IHBB 10380	11988	11988	0.9045
0	8072	8072	S	2069255	Paenibacillus sp. lzh-N1	511	511	0.0633
0	181546	181546	S	1406	Paenibacillus polymyxa	42721	36388	0.2353
0	52584	52584	S	61624	Paenibacillus mucilaginosus	51265	42711	0.9749
0	45185	45185	S	44251	Paenibacillus durus	40513	19309	0.8966
0	41712	41712	S	414771	Paenibacillus donghaensis	39462	39462	0.9461
0	39932	39932	S	1619311	Paenibacillus physcomitrellae	32010	32010	0.8016
0	33616	33616	S	198119	Paenibacillus barcinonensis	31082	31082	0.9246
0	33440	33440	S	59843	Paenibacillus glucanolyticus	5484	5484	0.164
0	32766	32766	S	169760	Paenibacillus stellifer	30172	30172	0.9208
0	31514	31514	S	562959	Paenibacillus cellulositrophicus	30198	30198	0.9582
0	30013	30013	S	1870820	Paenibacillus ihbetae	28431	28431	0.9473
0	29564	29564	S	248903	Paenibacillus xylanilyticus	27198	27198	0.92
0	28886	28886	S	79263	Paenibacillus chitinolyticus	27349	27349	0.9468
0	28570	28570	S	162209	Paenibacillus naphthalenovorans	26817	26817	0.9386
0	27540	27540	S	2509456	Paenibacillus protaetiae	25790	25790	0.9365
0	26915	26915	S	375489	Paenibacillus cellulosilyticus	25340	25340	0.9415
0	26857	26857	S	160799	Paenibacillus borealis	21761	21761	0.8103
0	25936	0	G1	2044880	Paenibacillus sonchi group	20892	0	0.8055
0	25936	25936	S	483937	Paenibacillus riograndensis	20892	0	0.8055
0	25016	25016	S	1473112	Paenibacillus guangzhouensis	23819	23819	0.9522
0	24955	24955	S	1126833	Paenibacillus beijingensis	23679	23679	0.9489
0	24568	24568	S	189426	Paenibacillus odorifer	22109	22109	0.8999
0	24409	24409	S	1338368	Paenibacillus lentus	23431	23431	0.9599
0	24134	24134	S	49283	Paenibacillus thiaminolyticus	23167	23167	0.9599
0	24107	24107	S	1401	Paenibacillus lautus	14667	14667	0.6084
0	23363	23363	S	1616788	Paenibacillus bovis	21627	21627	0.9257
0	22939	22939	S	365617	Paenibacillus sabinae	21152	0	0.9221
0	22599	22599	S	2707005	Paenibacillus lutimineralis	21225	21225	0.9392
0	22312	22312	S	189425	Paenibacillus graminis	16656	16656	0.7465
0	22147	22147	S	1462996	Paenibacillus yonginensis	16845	16845	0.7606
0	21381	21381	S	682956	Paenibacillus jilunlii	15273	15273	0.7143
0	21201	21201	S	528191	Paenibacillus xylanexedens	14686	14686	0.6927
0	19383	19383	S	1712516	Paenibacillus baekrokdamisoli	18490	18490	0.9539
0	18448	18448	S	2495582	Paenibacillus albus	17366	17366	0.9413
0	18026	18026	S	1464	Paenibacillus larvae	17198	16188	0.9541
0	17974	17974	S	253703	Paenibacillus antarcticus	16588	16588	0.9229
0	17014	17014	S	44250	Paenibacillus alvei	16178	16178	0.9509
0	15202	15202	S	1763538	Paenibacillus crassostreae	14351	14351	0.944
0	14563	14563	S	128574	Paenibacillus brasilensis	11298	11298	0.7758
0	13763	13763	S	159743	Paenibacillus terrae	10676	0	0.7757
0	13686	13686	S	1778678	Paenibacillus psychroresistens	13467	13467	0.984
0	12852	12852	S	1178515	Paenibacillus swuensis	12164	12164	0.9465
0	10543	10543	S	172713	Paenibacillus kribbensis	8559	8559	0.8118
0	4706	4706	S	59893	Paenibacillus peoriae	239	239	0.0508
0	140860	0	G	55080	Brevibacillus	135203	33906	0.9598
0	50734	50734	S	1465	Brevibacillus laterosporus	24519	21299	0.4833
0	37268	37268	S	1393	Brevibacillus brevis	30027	21874	0.8057
0	24395	0	G1	2684853	unclassified Brevibacillus	22060	0	0.9043
0	22494	22494	S	2496837	Brevibacillus sp. SCSIO 07484	21763	21763	0.9675
0	1842	1842	S	2683193	Brevibacillus sp. 7WMA2	297	297	0.1612
0	22144	22144	S	51101	Brevibacillus agri	21110	21110	0.9533
0	5739	5739	S	54913	Brevibacillus formosus	3581	3581	0.624
0	61802	0	G	329857	Cohnella	58881	303	0.9527
0	26481	26481	S	2674991	Cohnella candidum	25185	25185	0.9511
0	21051	0	G1	2636738	unclassified Cohnella	19918	0	0.9462
0	21051	21051	S	2728023	Cohnella sp. MFER-1	19918	19918	0.9462
0	14010	14010	S	2507935	Cohnella abietis	13475	13475	0.9618
0	42722	0	F1	85151	Aneurinibacillus group	39256	0	0.9189
0	42722	0	G	55079	Aneurinibacillus	39256	284	0.9189
0	23954	0	G1	2642329	unclassified Aneurinibacillus	21998	0	0.9183
0	23954	23954	S	1450761	Aneurinibacillus sp. XH2	21998	21998	0.9183
0	18635	18635	S	1500254	Aneurinibacillus soli	16974	16974	0.9109
0	38834	0	G	76632	Thermobacillus	37272	0	0.9598
0	38834	38834	S	377615	Thermobacillus composti	37272	0	0.9598
0	36005	0	G	456492	Saccharibacillus	34540	0	0.9593
0	36005	36005	S	2583377	Saccharibacillus brassicae	34540	34540	0.9593
0	24840	0	F1	234447	unclassified Paenibacillaceae	22575	0	0.9088
0	24840	24840	S	1882832	Paenibacillaceae bacterium GAS479	22575	22575	0.9088
0.01	676270	0	O1	539002	Bacillales incertae sedis	597255	79	0.8832
0.01	600673	0	O2	539738	Bacillales Family XI. Incertae Sedis	528203	0	0.8794
0.01	600673	0	G	1378	Gemella	528203	18985	0.8794
0.01	397153	397153	S	29391	Gemella morbillorum	329871	329871	0.8306
0	83453	83453	S	84135	Gemella sanguinis	76061	76061	0.9114
0	81072	81072	S	1379	Gemella haemolysans	75223	75223	0.9279
0	38515	0	G1	2624949	unclassified Gemella	28063	19030	0.7286
0	24848	24848	S	1785995	Gemella sp. oral taxon 928	5602	5602	0.2255
0	13602	13602	S	2040624	Gemella sp. ND 6198	3431	3431	0.2522
0	75454	0	O2	539742	Bacillales Family XII. Incertae Sedis	68973	0	0.9141
0	75454	0	G	33986	Exiguobacterium	68973	13707	0.9141
0	31191	0	G1	2644629	unclassified Exiguobacterium	22426	5117	0.719
0	7739	7739	S	1224749	Exiguobacterium sp. ZWU0009	2403	2403	0.3105
0	7580	7580	S	360911	Exiguobacterium sp. AT1b	6955	6955	0.9175
0	6656	6656	S	2051906	Exiguobacterium sp. N4-1P	5822	5822	0.8747
0	4767	4767	S	1399115	Exiguobacterium sp. MH3	1519	1519	0.3186
0	4097	4097	S	1849031	Exiguobacterium sp. U13-1	610	610	0.1489
0	17186	17186	S	340146	Exiguobacterium mexicanum	13321	13321	0.7751
0	11623	11623	S	332410	Exiguobacterium sibiricum	9162	0	0.7883
0	11153	11153	S	132920	Exiguobacterium antarcticum	9044	0	0.8109
0	3788	3788	S	41170	Exiguobacterium acetylicum	1313	1313	0.3466
0.01	410602	0	F	186818	Planococcaceae	345054	7202	0.8404
0	123930	0	G	1372	Planococcus	110104	15302	0.8884
0	43854	0	G1	2662419	unclassified Planococcus	37060	25	0.8451
0	23005	23005	S	2213202	Planococcus sp. Y42	21284	21284	0.9252
0	10398	10398	S	1526927	Planococcus sp. PAMC 21323	8643	8643	0.8312
0	10194	10194	S	2058136	Planococcus sp. MB-3u-03	7108	7108	0.6973
0	10912	10912	S	1038856	Planococcus plakortidis	8447	8447	0.7741
0	10468	10468	S	161360	Planococcus antarcticus	9122	0	0.8714
0	9418	9418	S	414778	Planococcus donghaensis	7607	7607	0.8077
0	9138	9138	S	1302659	Planococcus versutus	7489	7489	0.8195
0	8823	8823	S	1215089	Planococcus halocryophilus	7146	7146	0.8099
0	8414	8414	S	192421	Planococcus maritimus	7088	7088	0.8424
0	7930	7930	S	1374	Planococcus kocurii	2859	2859	0.3605
0	7895	7895	S	200991	Planococcus rifietoensis	5678	5678	0.7192
0	5846	5846	S	1598147	Planococcus faecalis	2306	2306	0.3945
0	92557	0	G	1569	Sporosarcina	84939	6165	0.9177
0	33657	33657	S	1571	Sporosarcina ureae	29003	29003	0.8617
0	26025	0	G1	2647733	unclassified Sporosarcina	22981	12052	0.883
0	9590	9590	S	1930546	Sporosarcina sp. P37	2296	2296	0.2394
0	8890	8890	S	2283194	Sporosarcina sp. PTS2304	7230	7230	0.8133
0	7353	7353	S	1930764	Sporosarcina sp. P33	1403	1403	0.1908
0	11712	11712	S	1474	Sporosarcina pasteurii	9218	9218	0.7871
0	11175	11175	S	1476	Sporosarcina psychrophila	10258	10258	0.9179
0	9405	9405	S	298596	Sporosarcina ureilytica	7314	7314	0.7777
0	44629	0	G	648800	Solibacillus	34574	260	0.7747
0	23127	0	G1	2637870	unclassified Solibacillus	18510	0	0.8004
0	23127	23127	S	2048654	Solibacillus sp. R5-41	18510	18510	0.8004
0	21377	21377	S	76853	Solibacillus silvestris	15804	11112	0.7393
0	44476	0	G	160795	Ureibacillus	17744	0	0.399
0	44476	44476	S	51173	Ureibacillus thermosphaericus	17744	17744	0.399
0	27227	0	G	1649	Kurthia	23427	135	0.8604
0	18212	0	G1	2644826	unclassified Kurthia	15554	0	0.8541
0	18212	18212	S	1750719	Kurthia sp. 11kri321	15554	15554	0.8541
0	8877	8877	S	1650	Kurthia zopfii	7738	7738	0.8717
0	22796	0	G	162291	Planomicrobium	20221	0	0.887
0	22796	22796	S	459472	Planomicrobium glaciei	20221	20221	0.887
0	18814	0	G	157226	Jeotgalibacillus	16810	0	0.8935
0	18814	18814	S	1508404	Jeotgalibacillus malaysiensis	16810	16810	0.8935
0	17622	0	G	648802	Rummeliibacillus	15073	0	0.8554
0	17622	17622	S	241244	Rummeliibacillus stabekisii	15073	15073	0.8554
0	17281	0	G	651660	Paenisporosarcina	14960	6	0.8657
0	9271	9271	S	417367	Paenisporosarcina antarctica	8532	8532	0.9203
0	7903	0	G1	2642018	unclassified Paenisporosarcina	6422	0	0.8126
0	7903	7903	S	2320858	Paenisporosarcina sp. K2R23-3	6422	6422	0.8126
0.01	266589	0	F	186820	Listeriaceae	182821	528	0.6858
0.01	251008	0	G	1637	Listeria	168141	15791	0.6699
0	148001	148001	S	1639	Listeria monocytogenes	67763	63595	0.4579
0	26504	26504	S	1638	Listeria ivanovii	16264	5590	0.6136
0	16162	16162	S	1643	Listeria welshimeri	15365	15365	0.9507
0	13859	13859	S	1642	Listeria innocua	10634	6476	0.7673
0	12369	12369	S	1641	Listeria grayi	11732	11732	0.9485
0	11627	11627	S	1006155	Listeria weihenstephanensis	11204	11204	0.9636
0	11018	0	G1	2642072	unclassified Listeria	10492	0	0.9523
0	11018	11018	S	1844999	Listeria sp. PSOL-1	10492	10492	0.9523
0	10493	10493	S	1640	Listeria seeligeri	8896	5376	0.8478
0	15448	0	G	2755	Brochothrix	14152	0	0.9161
0	15448	15448	S	2756	Brochothrix thermosphacta	14152	14152	0.9161
0	117349	0	F	186823	Alicyclobacillaceae	114486	187	0.9756
0	63914	0	G	432330	Tumebacillus	61312	8865	0.9593
0	43341	43341	S	1903704	Tumebacillus avium	35252	35252	0.8134
0	20439	20439	S	1214604	Tumebacillus algifaecis	17195	17195	0.8413
0	31171	0	G	29330	Alicyclobacillus	30936	0	0.9925
0	31171	31171	S	405212	Alicyclobacillus acidocaldarius	30936	0	0.9925
0	22077	0	G	1129704	Kyrpidia	22049	9398	0.9987
0	11721	11721	S	2055160	Kyrpidia spormannii	7234	7234	0.6172
0	10181	10181	S	33943	Kyrpidia tusciae	5417	0	0.5321
0	85775	0	F	186824	Thermoactinomycetaceae	82353	2357	0.9601
0	28304	0	G	1274351	Kroppenstedtia	27154	124	0.9594
0	16928	16928	S	714067	Kroppenstedtia eburnea	15971	15971	0.9435
0	11268	11268	S	1380685	Kroppenstedtia pulmonis	11059	11059	0.9815
0	17868	0	G	2689589	Staphylospora	16601	0	0.9291
0	17868	17868	S	2490858	Staphylospora marina	16601	16601	0.9291
0	15453	0	G	1677050	Novibacillus	14431	0	0.9339
0	15453	15453	S	1471761	Novibacillus thermophilus	14431	14431	0.9339
0	12751	0	G	292635	Laceyella	11769	0	0.923
0	12751	12751	S	37482	Laceyella sacchari	11769	11769	0.923
0	10898	0	G	2023	Thermoactinomyces	10041	0	0.9214
0	10898	10898	S	2026	Thermoactinomyces vulgaris	10041	10041	0.9214
0	41894	0	F	186821	Sporolactobacillaceae	37690	1	0.8997
0	22161	0	F1	663587	unclassified Sporolactobacillaceae	18712	0	0.8444
0	22161	22161	S	85683	[Bacillus] selenitireducens	18712	0	0.8444
0	19612	0	G	2077	Sporolactobacillus	18977	0	0.9676
0	19612	19612	S	269673	Sporolactobacillus terrae	18977	18977	0.9676
3.3	156539375	0	C	909932	Negativicutes	155868506	83787	0.9957
2.16	102500424	0	O	1843489	Veillonellales	102123939	0	0.9963
2.16	102500424	0	F	31977	Veillonellaceae	102123939	22212	0.9963
1.85	88051150	0	G	29465	Veillonella	87831835	2131632	0.9975
1.02	48441171	48441171	S	29466	Veillonella parvula	47144974	39043129	0.9732
0.73	34728880	34728880	S	39777	Veillonella atypica	33897297	33897297	0.9761
0.09	4376303	4376303	S	39778	Veillonella dispar	4167702	4167702	0.9523
0.01	504234	504234	S	248315	Veillonella rodentium	490230	490230	0.9722
0.18	8366860	0	G	39948	Dialister	8335363	6205636	0.9962
0.09	4123851	4123851	S	2582419	Dialister hominis	857693	857693	0.208
0.08	3701111	3701111	S	2161821	Dialister massiliensis	738938	738938	0.1997
0.01	541632	541632	S	39950	Dialister pneumosintes	533096	533096	0.9842
0.13	6082103	0	G	906	Megasphaera	5934529	79629	0.9757
0.12	5798265	5798265	S	907	Megasphaera elsdenii	5595338	4242046	0.965
0.01	283667	283667	S	2144175	Megasphaera stantonii	259562	259562	0.915
0.64	30189755	0	O	1843488	Acidaminococcales	29919319	0	0.991
0.64	30189755	0	F	909930	Acidaminococcaceae	29919319	21362	0.991
0.38	18202941	0	G	33024	Phascolarctobacterium	18069280	10906124	0.9927
0.2	9440267	9440267	S	33025	Phascolarctobacterium faecium	3622823	3622823	0.3838
0.18	8762497	8762497	S	626940	Phascolarctobacterium succinatutens	3540333	0	0.404
0.25	11986664	0	G	904	Acidaminococcus	11828677	26883	0.9868
0.23	10706526	10706526	S	187327	Acidaminococcus intestini	10543733	10021942	0.9848
0.03	1279987	1279987	S	905	Acidaminococcus fermentans	1258061	0	0.9829
0.5	23848867	0	O	909929	Selenomonadales	23741461	8035	0.9955
0.5	23747375	0	F	1843491	Selenomonadaceae	23633634	10050	0.9952
0.49	23255727	0	G	158846	Megamonas	23136883	232267	0.9949
0.48	22958058	22958058	S	437897	Megamonas funiformis	22615288	22615288	0.9851
0.01	297512	297512	S	158847	Megamonas hypermegale	289328	289328	0.9725
0.01	491508	0	G	970	Selenomonas	486701	15733	0.9902
0	235888	0	G1	2637378	unclassified Selenomonas	231017	56644	0.9794
0	94995	94995	S	712528	Selenomonas sp. oral taxon 126	89642	89642	0.9436
0	50905	50905	S	712538	Selenomonas sp. oral taxon 478	21099	21099	0.4145
0	49375	49375	S	1884263	Selenomonas sp. oral taxon 920	46020	46020	0.9321
0	40166	40166	S	713030	Selenomonas sp. oral taxon 136	17612	17612	0.4385
0	137959	137959	S	971	Selenomonas ruminantium	129901	0	0.9416
0	117356	117356	S	69823	Selenomonas sputigena	110050	0	0.9377
0	101349	0	F	1843490	Sporomusaceae	99792	641	0.9846
0	43781	0	G	365348	Pelosinus	42807	2199	0.9778
0	22463	0	G1	2629460	unclassified Pelosinus	20480	0	0.9117
0	22463	22463	S	484770	Pelosinus sp. UFO1	20480	20480	0.9117
0	21161	21161	S	365349	Pelosinus fermentans	20128	0	0.9512
0	33553	0	G	2375	Sporomusa	32800	0	0.9776
0	33553	33553	S	2377	Sporomusa termitida	32800	32800	0.9776
0	23773	0	G	2093783	Methylomusa	23544	0	0.9904
0	23773	23773	S	1930071	Methylomusa anaerophila	23544	23544	0.9904
0.59	27978910	0	C	526524	Erysipelotrichia	24965964	0	0.8923
0.59	27978910	0	O	526525	Erysipelotrichales	24965964	0	0.8923
0.59	27978910	0	F	128827	Erysipelotrichaceae	24965964	5768801	0.8923
0.16	7826950	0	G	1505663	Erysipelatoclostridium	4025410	0	0.5143
0.16	7826950	7826950	S	1522	[Clostridium] innocuum	4025410	4025410	0.5143
0.12	5773025	0	G	1573534	Faecalitalea	4783298	0	0.8286
0.12	5773025	5773025	S	39483	Faecalitalea cylindroides	4783298	0	0.8286
0.12	5659275	0	G	1918538	Longibaculum	4207498	0	0.7435
0.12	5659275	0	G1	2636055	unclassified Longibaculum	4207498	0	0.7435
0.12	5659275	5659275	S	2584943	Longibaculum sp. KGMB06250	4207498	4207498	0.7435
0.12	5512252	0	F1	433334	unclassified Erysipelotrichaceae	3522412	0	0.639
0.12	5512252	0	F2	544447	unclassified Erysipelotrichaceae (miscellaneous)	3522412	0	0.639
0.1	4871877	4871877	S	2109692	Erysipelotrichaceae bacterium GAM147	3521181	3521181	0.7228
0.01	640338	640338	S	1834207	Erysipelotrichaceae bacterium I46	1231	1231	0.0019
0.03	1457252	0	G	2057233	Absiella	963907	147316	0.6615
0.03	1320024	1320024	S	1671597	Absiella argi	723674	723674	0.5482
0	137057	0	G1	2641688	unclassified Absiella	92917	0	0.6779
0	137057	137057	S	2583452	Absiella sp. 9CBEGH2	92917	92917	0.6779
0.02	1158541	0	G	191303	Turicibacter	1117297	26173	0.9644
0.01	594491	594491	S	154288	Turicibacter sanguinis	576283	576283	0.9694
0.01	563904	0	G1	2638206	unclassified Turicibacter	514841	0	0.913
0.01	563904	563904	S	1712675	Turicibacter sp. H121	514841	514841	0.913
0.01	275461	0	G	2679910	Intestinibaculum	266223	0	0.9665
0.01	275461	275461	S	2487118	Intestinibaculum porci	266223	266223	0.9665
0	175275	0	G	1729679	Faecalibaculum	174682	0	0.9966
0	175275	175275	S	1702221	Faecalibaculum rodentium	174682	174682	0.9966
0	139527	0	G	1647	Erysipelothrix	136436	23336	0.9778
0	83995	0	G1	2624170	unclassified Erysipelothrix	72324	11033	0.8611
0	25589	25589	S	2485784	Erysipelothrix sp. 15TAL0474	15073	15073	0.589
0	20515	20515	S	2714929	Erysipelothrix sp. HDW6B	16807	16807	0.8193
0	19071	19071	S	2714930	Erysipelothrix sp. HDW6C	12077	12077	0.6333
0	18412	18412	S	2714928	Erysipelothrix sp. HDW6A	17334	17334	0.9415
0	37370	37370	S	1648	Erysipelothrix rhusiopathiae	23846	23563	0.6381
0	17860	17860	S	1514105	Erysipelothrix larvae	16930	16930	0.9479
0.06	2672733	0	C	1737404	Tissierellia	2359055	12221	0.8826
0.06	2630266	0	O	1737405	Tissierellales	2309111	11510	0.8779
0.05	2494804	0	F	1570339	Peptoniphilaceae	2166916	13831	0.8686
0.03	1580071	0	G	543311	Parvimonas	1348689	0	0.8536
0.03	1580071	1580071	S	33033	Parvimonas micra	1348689	1348689	0.8536
0.01	539811	0	G	150022	Finegoldia	462510	0	0.8568
0.01	539811	539811	S	1260	Finegoldia magna	462510	162029	0.8568
[truncated: 11,298 more rows]

## Sheet: Jellyfish 100-mer counts
subgroup	Unique	Distinct	Total	Sequences	Unique/Total	Distinct/Total
alpha_1	1339824	2393008	7831085	81	0.17109	0.305578
alpha_2	664750	741600	834963	9	0.796143	0.888183
alpha_3	281174	377405	544712	6	0.516188	0.692852
alpha_4	580964	1020006	2191019	23	0.265157	0.46554
alpha_5	84511	203524	553238	6	0.152757	0.367878
alpha_9	553301	770670	1032741	11	0.53576	0.746237
beta_1	528575	750465	1327616	14	0.398138	0.565273
beta_2	418850	457388	504916	5	0.829544	0.905869
beta_4	54094	151836	390735	4	0.138442	0.388591
beta_5	27697	258582	888322	9	0.031179	0.29109
beta_6	160568	313814	517907	5	0.310032	0.605927
beta_7	140788	273053	598206	6	0.23535	0.456453
beta_9	57884	207770	652578	7	0.0887005	0.318383
delta_1	807192	1457475	3624065	37	0.222731	0.402166
delta_10	203065	306538	500910	5	0.405392	0.611962
delta_11	847212	1395588	3878112	39	0.21846	0.359863
delta_13	259772	273359	289339	3	0.897812	0.944771
delta_15	1065034	1578844	3293370	35	0.323387	0.479401
delta_3	553741	909584	2789520	28	0.198508	0.326072
delta_4	229564	330814	492935	5	0.465708	0.671111
delta_5	527410	1054109	4092691	42	0.128866	0.257559
delta_6	285479	670678	3643713	38	0.0783484	0.184064
delta_8	408177	565201	909828	9	0.448631	0.621217
delta_9	172667	260929	400265	4	0.431382	0.651891
gamma_2	1029346	1513428	3133170	33	0.328532	0.483034
gamma_5	610654	1051545	2916892	32	0.209351	0.360502
zeta_1	268010	394907	548636	3	0.488502	0.719798
zeta_11	286547	799033	4187063	24	0.0684363	0.190834
zeta_12	270244	383912	504169	3	0.536019	0.761475
zeta_13	187604	401475	1284303	8	0.146075	0.312601
zeta_14	401254	453028	511028	3	0.78519	0.886503
zeta_3	74838	80521	86204	3	0.86815	0.934075
zeta_4	374047	935222	3171481	17	0.117941	0.294885
zeta_6	1960	179288	530833	3	0.00369231	0.337748
zeta_8	506472	912129	1495308	8	0.338707	0.609994
zeta_9	514432	748823	1273133	7	0.404068	0.588173

## Sheet: run accessions
ERR1018197
ERR1018199
ERR1018211
ERR1018214
ERR1018218
ERR1018223
ERR1018236
ERR1018243
ERR1018250
ERR1018252
ERR1018257
ERR1018265
ERR1018270
ERR1293138
ERR1293164
ERR1293183
ERR1293215
ERR1293239
ERR1293273
ERR1293281
ERR1293503
ERR1293510
ERR1293533
ERR1293543
ERR1293550
ERR1293551
ERR1293560
ERR1293561
ERR1293566
ERR1293580
ERR1293583
ERR1293591
ERR1293595
ERR1293604
ERR1293618
ERR1293647
ERR1293652
ERR1293684
ERR1293689
ERR1293693
ERR1293704
ERR1293713
ERR1293719
ERR1293720
ERR1293729
ERR1293734
ERR1293740
ERR1293742
ERR1293761
ERR1293773
ERR1293775
ERR1293782
ERR1293789
ERR1293791
ERR1293792
ERR1293796
ERR1293807
ERR1293811
ERR1293821
ERR1293827
ERR1293829
ERR1293830
ERR1293841
ERR1293848
ERR1293852
ERR1293857
ERR1293862
ERR1293863
ERR1293884
ERR1293890
ERR1293908
ERR1293914
ERR1293917
ERR1293921
ERR1293929
ERR1297532
ERR1297538
ERR1297618
ERR1297642
ERR1297649
ERR1297659
ERR1297678
ERR1297698
ERR1297718
ERR1297734
ERR1297735
ERR1297741
ERR1297752
ERR1297757
ERR1297758
ERR1297766
ERR1297777
ERR1297783
ERR1297788
ERR1297791
ERR1297795
ERR1297806
ERR1297827
ERR1297833
ERR1297839
ERR1305894
ERR1305896
ERR1305902
ERR1305922
ERR1305941
ERR1912962
ERR1912975
ERR1912976
ERR1912984
ERR1912985
ERR1912997
ERR1913003
ERR1913029
ERR1913038
ERR1913040
ERR1913043
ERR1913046
ERR1913050
ERR1913053
ERR1913054
ERR1913069
ERR1913079
ERR1913087
ERR1913091
ERR1913095
ERR1913108
ERR1913118
ERR1913125
ERR1913139
ERR1913178
ERR1913181
ERR1913196
ERR1913205
ERR1913207
ERR1913240
ERR1913247
ERR1913265
ERR1913266
ERR1913301
ERR505084
ERR505102
ERR525697
ERR525702
ERR525704
ERR525722
ERR525738
ERR525739
ERR525744
ERR525745
ERR525752
ERR525764
ERR525765
ERR525784
ERR525808
ERR525817
ERR525819
ERR525829
ERR525837
ERR525842
ERR525856
ERR525858
ERR525861
ERR525863
ERR525874
ERR525927
ERR525928
ERR525929
ERR525934
ERR525939
ERR525940
ERR525945
ERR525953
ERR525956
ERR525969
ERR525984
ERR525990
ERR526017
ERR526024
ERR526039
ERR526066
ERR526067
ERR526082
ERR526087
ERR688372
ERR688385
ERR688392
ERR688433
ERR688506
ERR688518
ERR688529
ERR688531
ERR688537
ERR688545
ERR688556
ERR688568
ERR688574
ERR688632
ERR688636
ERR688638
ERR688641
ERR688642
ERR688650
ERR866570
ERR866579
ERR866600
SRR1211456
SRR1211513
SRR1211521
SRR1212268
SRR1212300
SRR1212319
SRR1212320
SRR1212541
SRR1212560
SRR1212626
SRR1214542
SRR1214932
SRR1214936
SRR1214948
SRR1215011
SRR1215012
SRR1215015
SRR1215293
SRR1215326
SRR1215615
SRR1215620
SRR1215647
SRR1215658
SRR1215659
SRR1215689
SRR1215716
SRR1215724
SRR1215851
SRR1215904
SRR1215935
SRR1215955
SRR1215958
SRR1219606
SRR1757147
SRR1757181
SRR1757263
SRR1761665
SRR1761666
SRR1761675
SRR1761680
SRR1761682
SRR1761684
SRR1761687
SRR1761694
SRR1761707
SRR1761715
SRR1761718
SRR1761732
SRR1761739
SRR1761750
SRR1761762
SRR1761763
SRR1761764
SRR1761768
SRR1761770
SRR1761774
SRR1764987
SRR1765166
SRR1765173
SRR1765183
SRR1765186
SRR1765195
SRR1765198
SRR1765221
SRR1765277
SRR1765286
SRR1765358
SRR1765362
SRR1765371
SRR1765383
SRR1765395
SRR1765413
SRR1765416
SRR1765418
SRR1765422
SRR1765445
SRR1765456
SRR1765457
SRR1765483
SRR1765593
SRR1765595
SRR1765627
SRR1779110
SRR1779112
SRR1779128
SRR1779150
SRR1930179
SRR1930251
SRR1930777
SRR203321
SRR203322
SRR203325
SRR2155177
SRR2155183
SRR2155184
SRR2155310
SRR2155339
SRR2155358
SRR2155372
SRR2155373
SRR2155387
SRR2155393
SRR2155394
SRR2567524
SRR2674235
SRR2726602
SRR2726603
SRR2912776
SRR2912778
SRR2912793
SRR2912808
SRR2912811
SRR3131699
SRR3131732
SRR3131738
SRR3131740
SRR3131763
SRR3131765
SRR3131767
SRR3131769
SRR3131770
SRR3131771
SRR3131795
SRR3131806
SRR3131828
SRR3131841
SRR3131843
SRR3131907
SRR3131928
SRR3131935
SRR3131952
SRR3131964
SRR3131971
SRR3131981
SRR3131994
SRR3131996
SRR3132021
SRR3132053
SRR3132061
SRR3132065
SRR3132103
SRR3132105
SRR3132106
SRR3132116
SRR3132119
SRR3132142
SRR3132151
SRR3132177
SRR3132180
SRR3132193
SRR3132197
SRR3132205
SRR3132227
SRR3132229
SRR3132261
SRR3132288
SRR3132291
SRR3132292
SRR3132295
SRR3132296
SRR3132299
SRR3132307
SRR3132312
SRR3132334
SRR3132384
SRR3132396
SRR3132416
SRR3132418
SRR3132419
SRR3132421
SRR3132433
SRR3132434
SRR3132435
SRR3132462
SRR3132487
SRR3313047
SRR3313066
SRR3313080
SRR3582137
SRR3582142
SRR3582147
SRR3582149
SRR3582168
SRR3582183
SRR3726337
SRR3726352
SRR3726354
SRR3726361
SRR3726365
SRR3726369
SRR3726370
SRR3726379
SRR3726381
SRR4033063
SRR4420306
SRR492184
SRR492187
SRR5279218
SRR5279221
SRR5279232
SRR5279235
SRR5279247
SRR5279251
SRR5279263
SRR5279277
SRR5279304
SRR5279310
SRR585726
SRR585760
SRR585781
SRR5963000
SRR5963135
SRR5963141
SRR5963148
SRR5963153
SRR5963160
SRR769515
SRR828661
SRR829033
SRR935341

## Sheet: assemblies accessions
GCA_000205765.1
GCA_000205785.1
GCA_000207925.1
GCA_000207945.1
GCA_000207965.1
GCA_000207985.1
GCA_000208005.1
GCA_000208025.1
GCA_000208045.1
GCA_000208065.1
GCA_000208085.1
GCA_000208105.1
GCA_000208125.1
GCA_000208145.1
GCA_000208165.1
GCA_000208325.1
GCA_000208345.1
GCA_000299055.1
GCA_000299075.1
GCA_000508725.1
GCA_001292545.1
GCA_001458835.1
GCA_001458855.1
GCA_001458875.1
GCA_001458895.1
GCA_001458915.1
GCA_001458935.1
GCA_001458955.1
GCA_001458975.1
GCA_001458995.1
GCA_001459015.1
GCA_001459035.1
GCA_001459055.1
GCA_001459075.1
GCA_001459115.1
GCA_001459135.1
GCA_001459155.1
GCA_001459175.1
GCA_001459195.1
GCA_001459215.1
GCA_001459235.1
GCA_001459255.1
GCA_001459275.1
GCA_001459295.1
GCA_001459315.1
GCA_001459335.1
GCA_001459355.1
GCA_001459375.1
GCA_001459395.1
GCA_001459415.1
GCA_001459435.1
GCA_001459455.1
GCA_001459475.1
GCA_001459495.1
GCA_001459515.1
GCA_001459535.1
GCA_001459555.1
GCA_001459575.1
GCA_001459595.1
GCA_001459615.1
GCA_001459635.1
GCA_001459655.1
GCA_001459675.1
GCA_001459695.1
GCA_001459715.1
GCA_001459735.1
GCA_001459755.1
GCA_001459795.1
GCA_001459815.1
GCA_001459835.1
GCA_001459855.1
GCA_001459875.1
GCA_001459895.1
GCA_001459915.1
GCA_001459935.1
GCA_001459955.1
GCA_001459975.1
GCA_001459995.1
GCA_001460015.1
GCA_001460035.1
GCA_001460055.1
GCA_001460075.1
GCA_001460095.1
GCA_001460115.1
GCA_001460135.1
GCA_001460155.1
GCA_001460175.1
GCA_001460195.1
GCA_001460215.1
GCA_001460235.1
GCA_001460255.1
GCA_001460275.1
GCA_001460295.1
GCA_001460315.1
GCA_001460335.1
GCA_001460355.1
GCA_001460375.1
GCA_001460395.1
GCA_001460415.1
GCA_001460435.1
GCA_001460455.1
GCA_001460485.1
GCA_001460605.1
GCA_001460655.1
GCA_001460675.1
GCA_001460695.1
GCA_001460715.1
GCA_001460735.1
GCA_001460755.1
GCA_001460775.1
GCA_001460795.1
GCA_001460815.1
GCA_002754735.1
GCA_002924485.1
GCA_002924505.1
GCA_003359055.1
GCA_003359075.1
GCA_003359095.1
GCA_003359115.1
GCA_003359135.1
GCA_003359155.1
GCA_003369605.1
GCA_003555605.1
GCA_003555645.1
GCA_003555745.1
GCA_003555805.1
GCA_003555845.1
GCA_003555905.1
GCA_003555985.1
GCA_003556005.1
GCA_003556045.1
GCA_003604345.1
GCA_003604375.1
GCA_003604395.1
GCA_003604415.1
GCA_003604435.1
GCA_003604455.1
GCA_003604475.1
GCA_003604495.1
GCA_003604515.1
GCA_003604525.1
GCA_003604535.1
GCA_003604575.1
GCA_003604595.1
GCA_003604615.1
GCA_003604635.1
GCA_003604655.1
GCA_003604675.1
GCA_003604695.1
GCA_003604715.1
GCA_003604735.1
GCA_003604755.1
GCA_003604775.1
GCA_003604795.1
GCA_003604815.1
GCA_003604835.1
GCA_003604855.1
GCA_003604875.1
GCA_003604895.1
GCA_003604915.1
GCA_900004975.1
GCA_900004985.1
GCA_900004995.1
GCA_900005005.1
GCA_900005015.1
GCA_900005385.1
GCA_900005395.1
GCA_900005405.1
GCA_900005415.1
GCA_900005425.1
GCA_900005435.1
GCA_900005445.1
GCA_900005455.1
GCA_900005465.1
GCA_900005475.1
GCA_900005485.1
GCA_900005635.1
GCA_900005645.1
GCA_900005655.1
GCA_900005665.1
GCA_900005725.1
GCA_900005735.1
GCA_900005795.1
GCA_900005805.1
GCA_900005885.1
GCA_900005995.1
GCA_900006025.1
GCA_900006055.1
GCA_900006065.1
GCA_900006075.1
GCA_900006085.1
GCA_900006095.1
GCA_900006105.1
GCA_900006115.1
GCA_900006125.1
GCA_900006145.1
GCA_900006175.1
GCA_900006195.1
GCA_900006215.1
GCA_900006225.1
GCA_900006235.1
GCA_900006355.1
GCA_900006365.1
GCA_900006415.1
GCA_900006425.1
GCA_900006435.1
GCA_900006445.1
GCA_900006455.1
GCA_900006465.1
GCA_900006475.1
GCA_900006485.1
GCA_900006495.1
GCA_900006505.1
GCA_900006515.1
GCA_900006525.1
GCA_900006535.1
GCA_900006545.1
GCA_900006555.1
GCA_900006565.1
GCA_900006585.1
GCA_900006615.1
GCA_900006625.1
GCA_900006635.1
GCA_900006645.1
GCA_900006685.1
GCA_900006695.1
GCA_900006715.1
GCA_900006725.1
GCA_900006755.1
GCA_900006765.1
GCA_900006775.1
GCA_900006785.1
GCA_900006795.1
GCA_900006805.1
GCA_900006815.1
GCA_900006825.1
GCA_900006885.1
GCA_900006895.1
GCA_900006905.1
GCA_900006915.1
GCA_900006925.1
GCA_900006955.1
GCA_900006965.1
GCA_900006975.1
GCA_900006995.1
GCA_900007015.1
GCA_900007045.1
GCA_900007065.1
GCA_900007075.1
GCA_900007115.1
GCA_900007125.1
GCA_900007155.1
GCA_900007205.1
GCA_900007215.1
GCA_900007225.1
GCA_900007235.1
GCA_900007255.1
GCA_900007285.1
GCA_900007295.1
GCA_900007305.1
GCA_900007355.1
GCA_900007365.1
GCA_900007455.1
GCA_900007465.1
GCA_900009855.1
GCA_900019255.1
GCA_900209955.1
GCA_900209965.1
GCA_900209975.1
GCA_900209985.1
GCA_900209995.1
GCA_900210005.1
GCA_900210015.1
GCA_900210025.1
GCA_900210035.1
GCA_900210045.1
GCA_900210055.1
GCA_900210065.1
GCA_900210075.1
GCA_900210085.1
GCA_900210095.1
GCA_900210105.1
GCA_900210115.1
GCA_900210125.1
GCA_900210135.1
GCA_900210155.1
GCA_900210165.1
GCA_900210175.1
GCA_900210185.1
GCA_900210195.1
GCA_900210205.1
GCA_900210215.1
GCA_900210225.1
GCA_900210235.1
GCA_900210245.1
GCA_900210255.1
GCA_900210265.1
GCA_900210275.1
GCA_900210285.1
GCA_900210295.1
GCA_900210305.1
GCA_900210315.1
GCA_900210325.1
GCA_900210335.1
GCA_900210345.1
GCA_900210355.1
GCA_900210365.1
GCA_900210375.1
GCA_900210385.1
GCA_900210395.1
GCA_900210405.1
GCA_900210415.1
GCA_900210425.1
GCA_900210435.1
GCA_900210445.1
GCA_900210455.1
GCA_900210465.1
GCA_900210475.1
GCA_900210485.1
GCA_900210495.1
GCA_900210505.1
GCA_900210515.1
GCA_900210525.1
GCA_900210535.1
GCA_900210545.1
GCA_900210555.1
GCA_900210565.1
GCA_900210575.1
GCA_900210585.1
GCA_900210595.1
GCA_900210605.1
GCA_900210615.1
GCA_900210625.1
GCA_900210635.1
GCA_900210645.1
GCA_900210655.1
GCA_900210665.1
GCA_900210675.1
GCA_900210685.1
GCA_900210695.1
GCA_900210705.1
GCA_900210715.1
GCA_900210725.1
GCA_900210735.1
GCA_900210745.1
GCA_900210755.1
GCA_900210765.1
GCA_900210775.1
GCA_900210785.1
GCA_900210795.1
GCA_900210805.1
GCA_900210815.1
GCA_900210825.1
GCA_900210835.1
GCA_900210845.1
GCA_900210855.1
GCA_900210865.1
GCA_900210875.1
GCA_900210885.1
GCA_900210895.1
GCA_900210905.1
GCA_900210915.1
GCA_900210925.1
GCA_900210935.1
GCA_900210945.1
GCA_900210955.1
GCA_900210965.1
GCA_900210975.1
GCA_900210985.1
GCA_900210995.1
GCA_900211005.1
GCA_900211015.1
GCA_900211025.1
GCA_900211035.1
GCA_900211045.1
GCA_900211055.1
GCA_900211065.1
GCA_900211075.1
GCA_900211085.1
GCA_900211095.1
GCA_900211105.1
GCA_900211115.1
GCA_900211125.1
GCA_900211135.1
GCA_900211145.1
GCA_900211155.1
GCA_900211165.1
GCA_900211175.1
GCA_900211185.1
GCA_900211195.1
GCA_900211205.1
GCA_900211215.1
GCA_900211225.1
GCA_900211235.1
GCA_900211245.1
GCA_900211255.1
GCA_900211265.1
GCA_900211275.1
GCA_900211285.1
GCA_900211295.1
GCA_900211305.1
GCA_900211315.1
GCA_900211325.1
GCA_900211335.1
GCA_900211345.1
GCA_900211355.1
GCA_900211365.1
GCA_900211375.1
GCA_900211385.1
GCA_900211395.1
GCA_900211405.1
GCA_900211415.1
GCA_900211425.1
GCA_900211435.1
GCA_900211445.1
GCA_900211455.1
GCA_900211465.1
GCA_900211475.1
GCA_900211485.1
GCA_900211495.1
GCA_900211505.1
GCA_900211515.1
GCA_900211525.1
GCA_900211535.1
GCA_900211545.1
GCA_900211555.1
GCA_900211565.1
GCA_900211575.1
GCA_900211585.1
GCA_900211595.1
GCA_900211605.1
GCA_900211615.1
GCA_900211625.1
GCA_900211635.1
GCA_900211645.1
GCA_900211655.1
GCA_900211665.1
GCA_900211675.1
GCA_900211685.1
GCA_900211695.1
GCA_900211705.1
GCA_900211715.1
GCA_900211725.1
GCA_900211735.1
GCA_900211745.1
GCA_900211755.1
GCA_900211765.1
GCA_900211775.1
GCA_900211785.1
GCA_900211795.1
GCA_900211805.1
GCA_900211815.1
GCA_900211825.1
GCA_900211835.1
GCA_900211845.1
GCA_900211855.1
GCA_900211865.1
GCA_900211875.1
GCA_900211885.1
GCA_900211895.1
GCA_900211905.1
GCA_900211915.1
GCA_900211925.1
GCA_900211935.1
GCA_900211945.1
GCA_900211955.1
GCA_900211965.1
GCA_900211975.1
GCA_900211985.1
GCA_900211995.1
GCA_900212005.1
GCA_900212015.1
GCA_900212025.1
GCA_900212035.1
GCA_900212045.1
GCA_900212055.1
GCA_900212065.1
GCA_900212075.1
GCA_900212085.1
GCA_900212095.1
GCA_900212105.1
GCA_900212115.1
GCA_900212125.1
GCA_900212135.1
GCA_900212145.1
GCA_900212155.1
GCA_900212165.1
GCA_900212175.1
GCA_900212185.1
GCA_900212195.1
GCA_900212205.1
GCA_900212215.1
GCA_900212225.1
GCA_900212235.1
GCA_900212245.1
GCA_900212255.1
GCA_900212265.1
GCA_900212275.1
GCA_900212285.1
GCA_900212295.1
GCA_900212305.1
GCA_900212315.1
GCA_900212325.1
GCA_900212335.1
GCA_900212345.1
GCA_900212355.1
GCA_900212365.1
GCA_900212375.1
GCA_900212385.1
GCA_900212395.1
GCA_900212405.1
GCA_900212415.1
GCA_900212425.1
GCA_900212435.1
GCA_900212445.1
GCA_900212455.1
GCA_900212465.1
GCA_900212475.1
GCA_900212485.1
GCA_900212495.1
GCA_900212505.1
GCA_900212515.1
GCA_900212525.1
GCA_900212535.1
GCA_900212545.1
GCA_900212555.1
GCA_900212565.1
GCA_900212575.1
GCA_900212585.1
GCA_900212595.1
GCA_900212605.1
GCA_900212615.1
GCA_900212625.1
GCA_900212635.1
GCA_900212645.1
GCA_900212655.1
GCA_900212665.1
GCA_900212675.1
GCA_900212685.1
GCA_900212695.1
GCA_900212705.1
GCA_900212715.1
GCA_900212725.1
GCA_900212735.1
GCA_900212745.1
GCA_900212755.1
GCA_900212765.1
GCA_900212775.1
GCA_900212785.1
GCA_900212795.1
GCA_900212805.1
GCA_900212815.1
GCA_900212825.1
GCA_900212835.1
GCA_900212845.1
GCA_900212855.1
GCA_900212865.1
GCA_900212875.1
GCA_900212885.1
GCA_900212895.1
GCA_900212905.1
GCA_900212915.1
GCA_900212925.1
GCA_900212935.1
GCA_900212945.1
GCA_900212955.1
GCA_900212965.1
GCA_900212975.1
GCA_900212985.1
GCA_900212995.1
GCA_900213005.1
GCA_900213015.1
GCA_900213025.1
GCA_900213035.1
GCA_900213045.1
GCA_900213055.1
GCA_900213065.1
GCA_900213075.1
GCA_900213085.1
GCA_900213095.1
GCA_900213105.1
GCA_900213115.1
GCA_900213125.1
GCA_900213135.1
GCA_900213145.1
GCA_900213155.1
GCA_900213165.1
GCA_900213175.1
GCA_900213185.1
GCA_900213195.1
GCA_900213205.1
GCA_900213215.1
GCA_900213225.1
GCA_900213235.1
GCA_900213245.1
GCA_900213255.1
GCA_900213265.1
GCA_900213275.1
GCA_900213285.1
GCA_900213295.1
GCA_900213305.1
GCA_900213315.1
GCA_900213325.1
GCA_900213335.1
GCA_900213345.1
GCA_900213355.1
GCA_900213365.1
GCA_900213375.1
GCA_900213385.1
GCA_900213395.1
GCA_900213405.1
GCA_900213415.1
GCA_900213425.1
GCA_900213435.1
GCA_900213445.1
GCA_900213455.1
GCA_900213465.1
GCA_900213475.1
GCA_900213485.1
GCA_900213495.1
GCA_900213505.1
GCA_900213515.1
GCA_900213525.1
GCA_900213535.1
GCA_900213545.1
GCA_900213555.1
GCA_900213565.1
GCA_900213575.1
GCA_900213585.1
GCA_900213595.1
GCA_900213605.1
GCA_900213615.1
GCA_900213625.1
GCA_900213635.1
GCA_900213645.1
GCA_900213655.1
GCA_900213665.1
GCA_900213675.1
GCA_900213695.1
GCA_900213705.1
GCA_900213715.1
GCA_900213725.1
GCA_900213735.1
GCA_900213745.1
GCA_900213775.1
GCA_900213795.1
GCA_900214125.1
GCA_900214185.1
GCA_900214205.1
GCA_900214215.1
GCA_900214225.1
GCA_900214235.1
GCA_900214245.1
GCA_900214255.1
GCA_900214265.1
GCA_900214275.1
GCA_900214285.1
GCA_900214315.1
GCA_900214325.1
GCA_900214335.1
GCA_900214345.1
GCA_900214355.1
GCA_900214365.1
GCA_900214375.1
GCA_900214385.1
GCA_900214395.1
GCA_900214405.1
GCA_900214415.1
GCA_900214425.1
GCA_900214435.1
GCA_900214445.1
GCA_900214455.1
GCA_900214465.1
GCA_900214475.1
GCA_900214485.1
GCA_900214495.1
GCA_900214505.1
GCA_900214515.1
GCA_900214525.1
GCA_900214535.1
GCA_900214565.1
GCA_900214575.1
GCA_900214585.1
GCA_900214595.1
GCA_900214605.1
GCA_900214615.1
GCA_900214625.1
GCA_900214635.1
GCA_900214645.1
GCA_900214655.1
GCA_900214675.1
GCA_900214685.1
GCA_900214695.1
GCA_900214705.1
GCA_900214715.1
GCA_900214725.1
GCA_900214735.1
GCA_900214745.1
GCA_900214755.1
GCA_900214765.1
GCA_900214775.1
GCA_900214785.1
GCA_900214795.1
GCA_900214805.1
GCA_900214815.1
GCA_900214825.1
GCA_900214835.1
GCA_900214845.1
GCA_900214855.1
GCA_900214865.1
GCA_900214875.1
GCA_900214885.1
GCA_900214895.1
GCA_900214905.1
GCA_900215005.1
GCA_900215015.1
GCA_900215035.1
GCA_900215045.1
GCA_900215055.1
GCA_900215065.1
GCA_900215075.1
GCA_900215085.1
GCA_900215095.1
GCA_900215755.1
GCA_900215785.1
GCA_900215795.1
GCA_900215845.1
GCA_900215885.1
GCA_900215915.1
GCA_900215935.1
GCA_900215955.1
GCA_900215985.1
GCA_900216285.1
GCA_900216505.1
GCA_900216545.1
GCA_900216555.1
GCA_900216575.1
GCA_900216585.1
GCA_900216595.1
GCA_900216605.1
GCA_900216705.1
GCA_900216715.1
GCA_900216735.1
GCA_900216745.1
GCA_900216755.1
GCA_900216815.1
GCA_900216825.1
GCA_900216945.1
GCA_900216955.1
GCA_900216965.1
GCA_900217005.1
GCA_900217015.1
GCA_900217025.1
GCA_900217035.1
GCA_900217045.1
GCA_900217055.1
GCA_900217065.1
GCA_900217075.1
GCA_900217085.1
GCA_900217095.1
GCA_900217105.1
GCA_900217115.1
GCA_900217125.1
GCA_900217135.1
GCA_900217145.1
GCA_900217155.1
GCA_900222475.1
GCA_900222485.1
GCA_900222495.1
GCA_900222505.1
GCA_900222515.1
GCA_900222525.1
GCA_900222535.1
GCA_900222545.1
GCA_900222555.1
GCA_900222565.1
GCA_900222575.1
GCA_900222585.1
GCA_900222595.1
GCA_900222605.1
GCA_900222615.1
GCA_900222625.1
GCA_900222635.1
GCA_900222645.1
GCA_900222655.1
GCA_900222665.1
GCA_900222675.1
GCA_900222685.1
GCA_900222695.1
GCA_900222705.1
GCA_900222715.1
GCA_900222725.1
GCA_900222735.1
GCA_900222745.1
GCA_900222755.1
GCA_900222765.1
GCA_900222775.1
GCA_900222785.1
GCA_900222795.1
GCA_900222805.1
GCA_900222815.1
GCA_900222825.1
GCA_900222835.1
GCA_900222845.1
GCA_900222855.1
GCA_900222865.1
GCA_900222875.1
GCA_900222885.1
GCA_900222895.1
GCA_900222905.1
GCA_900222915.1
GCA_900222925.1
GCA_900222935.1
GCA_900222945.1
GCA_900222955.1
GCA_900222965.1
GCA_900222975.1
GCA_900222985.1
GCA_900222995.1
GCA_900223005.1
GCA_900223015.1
GCA_900223025.1
GCA_900223035.1
GCA_900223045.1
GCA_900223055.1
GCA_900223065.1
GCA_900223075.1
GCA_900223085.1
GCA_900223095.1
GCA_900223105.1
GCA_900223115.1
GCA_900223125.1
GCA_900223135.1
GCA_900223145.1
GCA_900223155.1
GCA_900223165.1
GCA_900223175.1
GCA_900223185.1
GCA_900223195.1
GCA_900223205.1
GCA_900223215.1
GCA_900223225.1
GCA_900223235.1
GCA_900223245.1
GCA_900223255.1
GCA_900223265.1
GCA_900223275.1
GCA_900223285.1
GCA_900223295.1
GCA_900223305.1
GCA_900223315.1
GCA_900223325.1
GCA_900223335.1
GCA_900223345.1
GCA_900223355.1
GCA_900223365.1
GCA_900223375.1
GCA_900223385.1
GCA_900223395.1
GCA_900223405.1
GCA_900223415.1
GCA_900223425.1
GCA_900223435.1
GCA_900223445.1
GCA_900223455.1
GCA_900223465.1
GCA_900223475.1
GCA_900223485.1
GCA_900223495.1
GCA_900223505.1
GCA_900223515.1
GCA_900223525.1
GCA_900223535.1
GCA_900223545.1
GCA_900223555.1
GCA_900223565.1
GCA_900223575.1
GCA_900223585.1
GCA_900223595.1
GCA_900223605.1
GCA_900223615.1
GCA_900223625.1
GCA_900223635.1
GCA_900223645.1
GCA_900223655.1
GCA_900223665.1
GCA_900223675.1
GCA_900223685.1
GCA_900223695.1
GCA_900223705.1
GCA_900223715.1
GCA_900223725.1
GCA_900223735.1
GCA_900223745.1
GCA_900223755.1
GCA_900223765.1
GCA_900223775.1
GCA_900223785.1
GCA_900223795.1
GCA_900223805.1
GCA_900223815.1
GCA_900223825.1
GCA_900223835.1
GCA_900223845.1
GCA_900223855.1
GCA_900223865.1
GCA_900223875.1
GCA_900223885.1
GCA_900223895.1
GCA_900223905.1
GCA_900223915.1
GCA_900223925.1
GCA_900223935.1
GCA_900223945.1
GCA_900223955.1
GCA_900223965.1
GCA_900223975.1
GCA_900223985.1
GCA_900223995.1
GCA_900224005.1
GCA_900224015.1
GCA_900224025.1
GCA_900224035.1
GCA_900224045.1
GCA_900224055.1
GCA_900224065.1
GCA_900224075.1
GCA_900224085.1
GCA_900224095.1
GCA_900224105.1
GCA_900224115.1
GCA_900224125.1
GCA_900224135.1
GCA_900224145.1
GCA_900224155.1
GCA_900224165.1
GCA_900224175.1
GCA_900224185.1
GCA_900224195.1
GCA_900224205.1
GCA_900224215.1
GCA_900224225.1
GCA_900224235.1
GCA_900224245.1
GCA_900224255.1
GCA_900224265.1
GCA_900224275.1
GCA_900224285.1
GCA_900224295.1
GCA_900224305.1
GCA_900224315.1
GCA_900224325.1
GCA_900224335.1
GCA_900224345.1
GCA_900224355.1
GCA_900224365.1
GCA_900224375.1
GCA_900224385.1
GCA_900224395.1
GCA_900224405.1
GCA_900224415.1
GCA_900224425.1
GCA_900224435.1
GCA_900224445.1
GCA_900224455.1
GCA_900224465.1
GCA_900224475.1
GCA_900224485.1
GCA_900224495.1
GCA_900224505.1
GCA_900224515.1
GCA_900224525.1
GCA_900224535.1
GCA_900224545.1
GCA_900224555.1
GCA_900224565.1
GCA_900224575.1
GCA_900224585.1
GCA_900224595.1
GCA_900224605.1
GCA_900224615.1
GCA_900224625.1
GCA_900224635.1
GCA_900224645.1
GCA_900224655.1
GCA_900224665.1
GCA_900224675.1
GCA_900224685.1
GCA_900224695.1
GCA_900224705.1
GCA_900224715.1
GCA_900224725.1
GCA_900224735.1
GCA_900224745.1
GCA_900224755.1
GCA_900224765.1
GCA_900224775.1
GCA_900224785.1
GCA_900224795.1
GCA_900224805.1
GCA_900224815.1
GCA_900224825.1
GCA_900224835.1
GCA_900224845.1
GCA_900224855.1
GCA_900224865.1
GCA_900224875.1
GCA_900224885.1
GCA_900224895.1
GCA_900224905.1
GCA_900224915.1
GCA_900224925.1
GCA_900224935.1
GCA_900224945.1
GCA_900224955.1
GCA_900224965.1
GCA_900224975.1
GCA_900224985.1
GCA_900224995.1
GCA_900225005.1
GCA_900225015.1
GCA_900225025.1
GCA_900225035.1
GCA_900225045.1
GCA_900225055.1
GCA_900225065.1
GCA_900225075.1
GCA_900225085.1
GCA_900225095.1
GCA_900225105.1
GCA_900225115.1
GCA_900225125.1
GCA_900225135.1
GCA_900225145.1
GCA_900225155.1
GCA_900225165.1
GCA_900225175.1
GCA_900225185.1
GCA_900225195.1
GCA_900225205.1
GCA_900225215.1
GCA_900225225.1
GCA_900225235.1
GCA_900225245.1
GCA_900225255.1
GCA_900225265.1
GCA_900225275.1
GCA_900225285.1
GCA_900225295.1
GCA_900225305.1
GCA_900225315.1
GCA_900225325.1
GCA_900225335.1
GCA_900225345.1
GCA_900225355.1
GCA_900225365.1
GCA_900225375.1
GCA_900225385.1
GCA_900225395.1
GCA_900225405.1
GCA_900225415.1
GCA_900225425.1
GCA_900225435.1
GCA_900225445.1
GCA_900225455.1
GCA_900225465.1
GCA_900225475.1
GCA_900225485.1
GCA_900225495.1
GCA_900225505.1
GCA_900225515.1
GCA_900225525.1
GCA_900225535.1
GCA_900225545.1
GCA_900225555.1
GCA_900225565.1
GCA_900225575.1
GCA_900225585.1
GCA_900225595.1
GCA_900225605.1
GCA_900225615.1
GCA_900225625.1
GCA_900225635.1
GCA_900225645.1
GCA_900225655.1
GCA_900225665.1
GCA_900225675.1
GCA_900225685.1
GCA_900225695.1
GCA_900225705.1
GCA_900225715.1
GCA_900225725.1
GCA_900225735.1
GCA_900225745.1
GCA_900225755.1
GCA_900225765.1
GCA_900225775.1
GCA_900225785.1
GCA_900225795.1
GCA_900225805.1
GCA_900225815.1
GCA_900225825.1
GCA_900225835.1
GCA_900225845.1
GCA_900225855.1
GCA_900225865.1
GCA_900225875.1
GCA_900225885.1
GCA_900225895.1
GCA_900225905.1
GCA_900225915.1
GCA_900225925.1
GCA_900225935.1
GCA_900225945.1
GCA_900225955.1
GCA_900225965.1
GCA_900225975.1
GCA_900225985.1
GCA_900225995.1
GCA_900226005.1
GCA_900226015.1
GCA_900226025.1
GCA_900226035.1
GCA_900226045.1
GCA_900226055.1
GCA_900226065.1
GCA_900226075.1
GCA_900226085.1
GCA_900226095.1
GCA_900226105.1
GCA_900226115.1
GCA_900226125.1
GCA_900226135.1
GCA_900226145.1
GCA_900226155.1
GCA_900226165.1
GCA_900226175.1
GCA_900226185.1
GCA_900226195.1
GCA_900226205.1
GCA_900226215.1
GCA_900226225.1
GCA_900226235.1
GCA_900226245.1
GCA_900226255.1
GCA_900226265.1
GCA_900226275.1
GCA_900226285.1
GCA_900226295.1
GCA_900226305.1
GCA_900226315.1
GCA_900226325.1
GCA_900226335.1
GCA_900226345.1
GCA_900226355.1
GCA_900226365.1
GCA_900226375.1
GCA_900226385.1
GCA_900226395.1
GCA_900226405.1
GCA_900226415.1
GCA_900226425.1
GCA_900226435.1
GCA_900226445.1
GCA_900226455.1
GCA_900226465.1
GCA_900226475.1
GCA_900226485.1
GCA_900226495.1
GCA_900226505.1
GCA_900226515.1
GCA_900226525.1
GCA_900226535.1
GCA_900226545.1
GCA_900226555.1
GCA_900226565.1
GCA_900226575.1
GCA_900226585.1
GCA_900226595.1
GCA_900226605.1
GCA_900226615.1
GCA_900226625.1
GCA_900226635.1
GCA_900226645.1
GCA_900226655.1
GCA_900226665.1
GCA_900226675.1
GCA_900226685.1
GCA_900226695.1
GCA_900226705.1
GCA_900226715.1
GCA_900226725.1
GCA_900226735.1
GCA_900226745.1
GCA_900226755.1
GCA_900226765.1
GCA_900226775.1
GCA_900226785.1
GCA_900226795.1
GCA_900226805.1
GCA_900226815.1
GCA_900226825.1
GCA_900226835.1
GCA_900226845.1
GCA_900226855.1
GCA_900226865.1
GCA_900226875.1
GCA_900226885.1
GCA_900226895.1
GCA_900226905.1
GCA_900226915.1
GCA_900226925.1
GCA_900226935.1
GCA_900226945.1
GCA_900226955.1
GCA_900226965.1
GCA_900226975.1
GCA_900226985.1
GCA_900226995.1
GCA_900227005.1
GCA_900227015.1
GCA_900227025.1
GCA_900227035.1
GCA_900227045.1
GCA_900227055.1
GCA_900227065.1
GCA_900227075.1
GCA_900227085.1
GCA_900227095.1
GCA_900227105.1
GCA_900227115.1
GCA_900227125.1
GCA_900227135.1
GCA_900227145.1
GCA_900227155.1
GCA_900227165.1
GCA_900227175.1
GCA_900227185.1
GCA_900227195.1
GCA_900227205.1
GCA_900227215.1
GCA_900227225.1
GCA_900227235.1
GCA_900227245.1
GCA_900227255.1
GCA_900227265.1
GCA_900227275.1
GCA_900227285.1
GCA_900227295.1
GCA_900227305.1
GCA_900227315.1
GCA_900227325.1
GCA_900227335.1
GCA_900227345.1
GCA_900227355.1
GCA_900227365.1
GCA_900227375.1
GCA_900227385.1
GCA_900227395.1
GCA_900227405.1
GCA_900227415.1
GCA_900227425.1
GCA_900227435.1
GCA_900227445.1
GCA_900227455.1
GCA_900227465.1
GCA_900227475.1
GCA_900227485.1
GCA_900227495.1
GCA_900227505.1
GCA_900227515.1
GCA_900227525.1
GCA_900227535.1
GCA_900227545.1
GCA_900227555.1
GCA_900227565.1
GCA_900227575.1
GCA_900227585.1
GCA_900227595.1
GCA_900227615.1
GCA_900227625.1
GCA_900227665.1
GCA_900227685.1
GCA_900227755.1
GCA_900228155.1
GCA_900228185.1
GCA_900228195.1
GCA_900228205.1
GCA_900228215.1
GCA_900228225.1
GCA_900228235.1
GCA_900228245.1
GCA_900228255.1
GCA_900228265.1
GCA_900228275.1
GCA_900228285.1
GCA_900228295.1
GCA_900228305.1
GCA_900228315.1
GCA_900228325.1
GCA_900228335.1
GCA_900228345.1
GCA_900228355.1
GCA_900228365.1
GCA_900228375.1
GCA_900228385.1
GCA_900228395.1
GCA_900228405.1
GCA_900228415.1
GCA_900228425.1
GCA_900228435.1
GCA_900228445.1
GCA_900228455.1
GCA_900228465.1
GCA_900228475.1
GCA_900228485.1
GCA_900228495.1
GCA_900228505.1
GCA_900228515.1
GCA_900228525.1
GCA_900228535.1
GCA_900228545.1
GCA_900228555.1
GCA_900228565.1
GCA_900228575.1
GCA_900228585.1
GCA_900228595.1
GCA_900228605.1
GCA_900228615.1
GCA_900228625.1
GCA_900228635.1
GCA_900228645.1
GCA_900228655.1
GCA_900228665.1
GCA_900228675.1
GCA_900228685.1
GCA_900228695.1
GCA_900228705.1
GCA_900228715.1
GCA_900228725.1
GCA_900228735.1
GCA_900228745.1
GCA_900228755.1
GCA_900228765.1
GCA_900228775.1
GCA_900228785.1
GCA_900228795.1
GCA_900228805.1
GCA_900228815.1
GCA_900228825.1
GCA_900228835.1
GCA_900228845.1
GCA_900228855.1
GCA_900228865.1
GCA_900228875.1
GCA_900228885.1
GCA_900228895.1
GCA_900228905.1
GCA_900228915.1
GCA_900228925.1
GCA_900228935.1
GCA_900228945.1
GCA_900228955.1
GCA_900228965.1
GCA_900228975.1
GCA_900229035.1
GCA_900229055.1
GCA_900229065.1
GCA_900229075.1
GCA_900229085.1
GCA_900229095.1
GCA_900229105.1
GCA_900229115.1
GCA_900229145.1
GCA_900229155.1
GCA_900229165.1
GCA_900229175.1
GCA_900229185.1
GCA_900229195.1
GCA_900229205.1
GCA_900229225.1
GCA_900229235.1
GCA_900229245.1
GCA_900229255.1
GCA_900229265.1
GCA_900229275.1
GCA_900229285.1
GCA_900229295.1
GCA_900229305.1
GCA_900229315.1
GCA_900229325.1
GCA_900229335.1
GCA_900229345.1
GCA_900229365.1
GCA_900229375.1
GCA_900229385.1
GCA_900229395.1
GCA_900229405.1
GCA_900229415.1
GCA_900229425.1
GCA_900229435.1
GCA_900229445.1
GCA_900229455.1
GCA_900229465.1
GCA_900229475.1
GCA_900229485.1
GCA_900229495.1
GCA_900229505.1
GCA_900229515.1
GCA_900229525.1
GCA_900229535.1
GCA_900229545.1
GCA_900229555.1
GCA_900229565.1
GCA_900229575.1
GCA_900229585.1
GCA_900229595.1
GCA_900229605.1
GCA_900229615.1
GCA_900229625.1
GCA_900229635.1
GCA_900229645.1
GCA_900229655.1
GCA_900229665.1
GCA_900229675.1
GCA_900229685.1
GCA_900229695.1
GCA_900229705.1
GCA_900229715.1
GCA_900229725.1
GCA_900229735.1
GCA_900229745.1
GCA_900229755.1
GCA_900229765.1
GCA_900229775.1
GCA_900229785.1
GCA_900229795.1
GCA_900229805.1
GCA_900229815.1
GCA_900229825.1
GCA_900229835.1
GCA_900229845.1
GCA_900229855.1
GCA_900229865.1
GCA_900229875.1
GCA_900229885.1
GCA_900229995.1
GCA_900230005.1
GCA_900230015.1
GCA_900230025.1
GCA_900231115.1
GCA_900231125.1
GCA_900231135.1
GCA_900247825.1
GCA_900247845.1
GCA_900247855.1
GCA_900247865.1
GCA_900247875.1
GCA_900247885.1
GCA_900247895.1
GCA_900247905.1
GCA_900247915.1
GCA_900247925.1
GCA_900247935.1
GCA_900247945.1
GCA_900247955.1
GCA_900247965.1
GCA_900247975.1
GCA_900247985.1
GCA_900247995.1
GCA_900248005.1
GCA_900248015.1
GCA_900248025.1
GCA_900248035.1
GCA_900248045.1
GCA_900248055.1
GCA_900248065.1
GCA_900248075.1
GCA_900248085.1
GCA_900248095.1
GCA_900248105.1
GCA_900248115.1
GCA_900248125.1
GCA_900248135.1
GCA_900248145.1
GCA_900252375.1
GCA_900252385.1
GCA_900252395.1
GCA_900252405.1
GCA_900252415.1
GCA_900252425.1
GCA_900252435.1
GCA_900252445.1
GCA_900252455.1
GCA_900252465.1
GCA_900252475.1
GCA_900252485.1
GCA_900252495.1
GCA_900252505.1
GCA_900252515.1
GCA_900252525.1
GCA_900252535.1
GCA_900252545.1
GCA_900252555.1
GCA_900252565.1
GCA_900252575.1
GCA_900252585.1
GCA_900252595.1
GCA_900252605.1
GCA_900252615.1
GCA_900252625.1
GCA_900252635.1
GCA_900252645.1
GCA_900252655.1
GCA_900252665.1
GCA_900252675.1
GCA_900252685.1
GCA_900252695.1
GCA_900252705.1
GCA_900252715.1
GCA_900252725.1
GCA_900252735.1
GCA_900252745.1
GCA_900252755.1
GCA_900252765.1
GCA_900252775.1
GCA_900252785.1
GCA_900252795.1
GCA_900252805.1
GCA_900252815.1
GCA_900252825.1
GCA_900252835.1
GCA_900252845.1
GCA_900252855.1
GCA_900252865.1
GCA_900252875.1
GCA_900252885.1
GCA_900252895.1
GCA_900252905.1
GCA_900252915.1
GCA_900252925.1
GCA_900252935.1
GCA_900252945.1
GCA_900252955.1
GCA_900252965.1
GCA_900252975.1
GCA_900252985.1
GCA_900252995.1
GCA_900253005.1
GCA_900253015.1
GCA_900253025.1
GCA_900253035.1
GCA_900253045.1
GCA_900253055.1
GCA_900253065.1
GCA_900253075.1
GCA_900253085.1
GCA_900253095.1
GCA_900253105.1
GCA_900253115.1
GCA_900253125.1
GCA_900253135.1
GCA_900253145.1
GCA_900253155.1
GCA_900253165.1
GCA_900253175.1
GCA_900253185.1
GCA_900253195.1
GCA_900253205.1
GCA_900253215.1
GCA_900253225.1
GCA_900253235.1
GCA_900253245.1
GCA_900253255.1
GCA_900253265.1
GCA_900253275.1
GCA_900253285.1
GCA_900253295.1
GCA_900253305.1
GCA_900253315.1
GCA_900253325.1
GCA_900253335.1
GCA_900253345.1
GCA_900253355.1
GCA_900253365.1
GCA_900253375.1
GCA_900253465.1
GCA_900256465.1
GCA_900256485.1
GCA_900256495.1
GCA_900256505.1
GCA_900256515.1
GCA_900256525.1
GCA_900256535.1
GCA_900256545.1
GCA_900256555.1
GCA_900256565.1
GCA_900256575.1
GCA_900256585.1
GCA_900256595.1
GCA_900256605.1
GCA_900256615.1
GCA_900256625.1
GCA_900256635.1
GCA_900256645.1
GCA_900256655.1
GCA_900256665.1
GCA_900256675.1
GCA_900256685.1
GCA_900256695.1
GCA_900256705.1
GCA_900256715.1
GCA_900256725.1
GCA_900256735.1
GCA_900256745.1
GCA_900256755.1
GCA_900256765.1
GCA_900256775.1
GCA_900256785.1
GCA_900256795.1
GCA_900256805.1
GCA_900256815.1
GCA_900256825.1
GCA_900256835.1
GCA_900256845.1
GCA_900256855.1
GCA_900256865.1
GCA_900256875.1
GCA_900256885.1
GCA_900256895.1
GCA_900256905.1
GCA_900256915.1
GCA_900256925.1
GCA_900256935.1
GCA_900256945.1
GCA_900256955.1
GCA_900256965.1
GCA_900256975.1
GCA_900256985.1
GCA_900256995.1
GCA_900257005.1
GCA_900257015.1
GCA_900257025.1
GCA_900257035.1
GCA_900257045.1
GCA_900257055.1
GCA_900257065.1
GCA_900257075.1
GCA_900257085.1
GCA_900257095.1
GCA_900257105.1
GCA_900257115.1
GCA_900257125.1
GCA_900257135.1
GCA_900257155.1
GCA_900257165.1
GCA_900257175.1
GCA_900257185.1
GCA_900257195.1
GCA_900257205.1
GCA_900257215.1
GCA_900257225.1
GCA_900257235.1
GCA_900257245.1
GCA_900257255.1
GCA_900257265.1
GCA_900257275.1
GCA_900257285.1
GCA_900257295.1
GCA_900257305.1
GCA_900257315.1
GCA_900257325.1
GCA_900257335.1
GCA_900257345.1
GCA_900257355.1
GCA_900257365.1
GCA_900257375.1
GCA_900257385.1
GCA_900257395.1
GCA_900257405.1
GCA_900257415.1
GCA_900257425.1
GCA_900257435.1
GCA_900257445.1
GCA_900257455.1
GCA_900257465.1
GCA_900257475.1
GCA_900257485.1
GCA_900257495.1
GCA_900257505.1
GCA_900257515.1
GCA_900257525.1
GCA_900257535.1
GCA_900257545.1
GCA_900257555.1
GCA_900257565.1
GCA_900257575.1
GCA_900257585.1
GCA_900257595.1
GCA_900257605.1
GCA_900257615.1
GCA_900257625.1
GCA_900257635.1
GCA_900257645.1
GCA_900257655.1
GCA_900257665.1
GCA_900257675.1
GCA_900257685.1
GCA_900257695.1
GCA_900257705.1
GCA_900257715.1
GCA_900257725.1
GCA_900257735.1
GCA_900257745.1
GCA_900257755.1
GCA_900257765.1
GCA_900257775.1
GCA_900257785.1
GCA_900257795.1
GCA_900257805.1
GCA_900257815.1
GCA_900257825.1
GCA_900257835.1
GCA_900257845.1
GCA_900257855.1
GCA_900257865.1
GCA_900257875.1
GCA_900257885.1
GCA_900257895.1
GCA_900257905.1
GCA_900257915.1
GCA_900257925.1
GCA_900257935.1
GCA_900257945.1
GCA_900257955.1
GCA_900257965.1
GCA_900257975.1
GCA_900257985.1
GCA_900257995.1
GCA_900258005.1
GCA_900258025.1
GCA_900258955.1
GCA_900258965.1
GCA_900258975.1
GCA_900258985.1
GCA_900258995.1
GCA_900259005.1
GCA_900259015.1
GCA_900259025.1
GCA_900259035.1
GCA_900259045.1
GCA_900259055.1
GCA_900259065.1
GCA_900259075.1
GCA_900259085.1
GCA_900259095.1
GCA_900259105.1
GCA_900259115.1
GCA_900259125.1
GCA_900259135.1
GCA_900259145.1
GCA_900259155.1
GCA_900259165.1
GCA_900259175.1
GCA_900259185.1
GCA_900259195.1
GCA_900259205.1
GCA_900259215.1
GCA_900259225.1
GCA_900259235.1
GCA_900259245.1
GCA_900259255.1
GCA_900259265.1
GCA_900259275.1
GCA_900259285.1
GCA_900259295.1
GCA_900259305.1
GCA_900259315.1
GCA_900259325.1
GCA_900259335.1
GCA_900259345.1
GCA_900259355.1
GCA_900259365.1
GCA_900259375.1
GCA_900259385.1
GCA_900259395.1
GCA_900259405.1
GCA_900259415.1
GCA_900259425.1
GCA_900259435.1
GCA_900259445.1
GCA_900259455.1
GCA_900259465.1
GCA_900259475.1
GCA_900259485.1
GCA_900259495.1
GCA_900259505.1
GCA_900259515.1
GCA_900259525.1
GCA_900259535.1
GCA_900259545.1
GCA_900259555.1
GCA_900259565.1
GCA_900259575.1
GCA_900259585.1
GCA_900259595.1
GCA_900259605.1
GCA_900259615.1
GCA_900259625.1
GCA_900259635.1
GCA_900259645.1
GCA_900259655.1
GCA_900259665.1
GCA_900259675.1
GCA_900259685.1
GCA_900259695.1
GCA_900259705.1
GCA_900259715.1
GCA_900259725.1
GCA_900259735.1
GCA_900259745.1
GCA_900259755.1
GCA_900259765.1
GCA_900259775.1
GCA_900259785.1
GCA_900259795.1
GCA_900259805.1
GCA_900259815.1
GCA_900259825.1
GCA_900259835.1
GCA_900259845.1
GCA_900259855.1
GCA_900259865.1
GCA_900259875.1
GCA_900259885.1
GCA_900259895.1
GCA_900259905.1
GCA_900259915.1
GCA_900259925.1
GCA_900259935.1
GCA_900259945.1
GCA_900259955.1
GCA_900259965.1
GCA_900259975.1
GCA_900259985.1
GCA_900259995.1
GCA_900260005.1
GCA_900260015.1
GCA_900260025.1
GCA_900260035.1
GCA_900260045.1
GCA_900260055.1
GCA_900260065.1
GCA_900260075.1
GCA_900260085.1
GCA_900260095.1
GCA_900260105.1
GCA_900260115.1
GCA_900260125.1
GCA_900260135.1
GCA_900260145.1
GCA_900260155.1
GCA_900260165.1
GCA_900260185.1
GCA_900260195.1
GCA_900260205.1
GCA_900260215.1
GCA_900260225.1
GCA_900260235.1
GCA_900260245.1
GCA_900260255.1
GCA_900260265.1
GCA_900260275.1
GCA_900260285.1
GCA_900260295.1
GCA_900260305.1
GCA_900260315.1
GCA_900260325.1
GCA_900260335.1
GCA_900260345.1
GCA_900260355.1
GCA_900260365.1
GCA_900260375.1
GCA_900260385.1
GCA_900260395.1
GCA_900260405.1
GCA_900260415.1
GCA_900260425.1
GCA_900260435.1
GCA_900260445.1
GCA_900260455.1
GCA_900260465.1
GCA_900260475.1
GCA_900260485.1
GCA_900260495.1
GCA_900260505.1
GCA_900260515.1
GCA_900260525.1
GCA_900260535.1
GCA_900260545.1
GCA_900260555.1
GCA_900260565.1
GCA_900260575.1
GCA_900260585.1
GCA_900260595.1
GCA_900260605.1
GCA_900260615.1
GCA_900260625.1
GCA_900260635.1
GCA_900260645.1
GCA_900260655.1
GCA_900260665.1
GCA_900260675.1
GCA_900260685.1
GCA_900260695.1
GCA_900260705.1
GCA_900260715.1
GCA_900260725.1
GCA_900260735.1
GCA_900260745.1
GCA_900260755.1
GCA_900260765.1
GCA_900260775.1
GCA_900260785.1
GCA_900260795.1
GCA_900260805.1
GCA_900260815.1
GCA_900260825.1
GCA_900260835.1
GCA_900260845.1
GCA_900260855.1
GCA_900260865.1
GCA_900260875.1
GCA_900260885.1
GCA_900260895.1
GCA_900260905.1
GCA_900260915.1
GCA_900260925.1
GCA_900260935.1
GCA_900260945.1
GCA_900260955.1
GCA_900260965.1
GCA_900260975.1
GCA_900260985.1
GCA_900260995.1
GCA_900261005.1
GCA_900261015.1
GCA_900261025.1
GCA_900261035.1
GCA_900261045.1
GCA_900261055.1
GCA_900261065.1
GCA_900261075.1
GCA_900261085.1
GCA_900261095.1
GCA_900261105.1
GCA_900261115.1
GCA_900261125.1
GCA_900261135.1
GCA_900261145.1
GCA_900261155.1
GCA_900261165.1
GCA_900261175.1
GCA_900261185.1
GCA_900261195.1
GCA_900261205.1
GCA_900261215.1
GCA_900261225.1
GCA_900261235.1
GCA_900261245.1
GCA_900261255.1
GCA_900261265.1
GCA_900261275.1
GCA_900261285.1
GCA_900261295.1
GCA_900261305.1
GCA_900261315.1
GCA_900261325.1
GCA_900261335.1
GCA_900261345.1
GCA_900261355.1
GCA_900261365.1
GCA_900261375.1
GCA_900261385.1
GCA_900261395.1
GCA_900261405.1
GCA_900261415.1
GCA_900261425.1
GCA_900261435.1
GCA_900261445.1
GCA_900261455.1
GCA_900261465.1
GCA_900261475.1
GCA_900261485.1
GCA_900261495.1
GCA_900261505.1
GCA_900261515.1
GCA_900261525.1
GCA_900261535.1
GCA_900261545.1
[truncated: 3,742 more rows]
