# Supplementary material for: Analysis of metagenome-assembled viral genomes from the human gut reveals diverse putative CrAss-like phages with unique genomic features
Source: Nat Commun. 2021 Feb 16;12:1044. doi: 10.1038/s41467-021-21350-w (PMC7886860; doi:10.1038/s41467-021-21350-w)
Supplement: Supplementary file 7 — Source Data [file 41467_2021_21350_MOESM7_ESM.zip]

Archive with 9 entries (5 files):
- SourceData/
- SourceData/Figure4/
- SourceData/Figure4/Figure4.txt
- SourceData/Figure5/
- SourceData/Figure5/Figure5.txt
- SourceData/FigureS9/
- SourceData/FigureS9/FigureS9A.txt
- SourceData/FigureS9/FigureS9C.txt
- SourceData/FigureS9/FigureS9D.txt
