# Supplementary material for: Analysis of metagenome-assembled viral genomes from the human gut reveals diverse putative CrAss-like phages with unique genomic features
Source: Nat Commun. 2021 Feb 16;12:1044. doi: 10.1038/s41467-021-21350-w (PMC7886860; doi:10.1038/s41467-021-21350-w)
Supplement: Supplementary file 7 — Source Data [file 41467_2021_21350_MOESM7_ESM.zip › SourceData/Figure4/Figure4.txt]

no. of genomes	q05	q50	q95
1	84	165	222
2	149	262	375
3	226	372	499
4	324	474	603
5	402	563	700
6	475	649	808
7	539	728	891
8	607	806	970
9	679	876	1054
10	752	950	1130
11	818	1019	1207
12	881	1089	1280
13	942	1157	1345
14	1006	1222	1417
15	1076	1282	1485
16	1114	1350	1543
17	1165	1406	1613
18	1208	1465	1683
19	1264	1518	1746
20	1324	1574	1802
21	1380	1625	1866
22	1439	1678	1920
23	1488	1731	1973
24	1530	1783	2031
25	1572	1830	2083
26	1617	1879	2133
27	1672	1927	2178
28	1717	1977	2233
29	1760	2027	2292
30	1805	2077	2350
31	1842	2123	2395
32	1882	2172	2439
33	1932	2210	2486
34	1973	2256	2539
35	2023	2299	2592
36	2060	2343	2633
37	2104	2388	2676
38	2152	2430	2734
39	2195	2474	2766
40	2246	2518	2814
41	2291	2566	2872
42	2317	2605	2910
43	2355	2647	2954
44	2403	2695	2983
45	2446	2732	3028
46	2482	2774	3062
47	2522	2816	3106
48	2557	2856	3146
49	2596	2892	3185
50	2638	2938	3228
51	2679	2971	3267
52	2715	3015	3296
53	2745	3056	3332
54	2783	3087	3384
55	2818	3124	3406
56	2851	3166	3452
57	2886	3203	3489
58	2927	3243	3520
59	2970	3281	3552
60	3004	3311	3585
61	3041	3346	3620
62	3079	3383	3657
63	3111	3416	3692
64	3153	3454	3725
65	3190	3487	3761
66	3226	3524	3802
67	3258	3551	3829
68	3304	3591	3850
69	3329	3625	3893
70	3370	3661	3915
71	3405	3693	3950
72	3437	3734	3987
73	3479	3766	4015
74	3526	3801	4047
75	3559	3837	4076
76	3596	3869	4110
77	3632	3902	4148
78	3660	3930	4176
79	3690	3971	4200
80	3722	4003	4236
81	3761	4037	4267
82	3800	4073	4293
83	3834	4104	4325
84	3871	4132	4344
85	3908	4165	4379
86	3942	4197	4408
87	3984	4226	4438
88	4010	4262	4464
89	4053	4290	4494
90	4091	4320	4519
91	4119	4349	4552
92	4138	4379	4577
93	4180	4414	4605
94	4223	4447	4626
95	4258	4478	4652
96	4290	4510	4673
97	4330	4541	4706
98	4364	4570	4729
99	4406	4600	4748
100	4441	4632	4768
101	4476	4661	4792
102	4507	4693	4811
103	4550	4723	4832
104	4601	4753	4854
105	4639	4781	4872
106	4688	4812	4888
107	4727	4840	4904
108	4769	4871	4911
109	4813	4898	4915
110	4917	4917	4917
