# Supplementary material for: Analysis of metagenome-assembled viral genomes from the human gut reveals diverse putative CrAss-like phages with unique genomic features
Source: Nat Commun. 2021 Feb 16;12:1044. doi: 10.1038/s41467-021-21350-w (PMC7886860; doi:10.1038/s41467-021-21350-w)
Supplement: Supplementary file 7 — Source Data [file 41467_2021_21350_MOESM7_ESM.zip › SourceData/Figure5/Figure5.txt]

CladeReads(Bracken)	Name	Percent
49540005	Viruses	100.0%
42961035	Extended crAssphage family	86.7%
1908284	Tevenvirinae	3.9%
23075290	alpha_gamma	46.6%
7614954	zeta	15.4%
5837764	delta	11.8%
5762889	epsilon	11.6%
669481	beta	1.4%
19935975	alpha_1__1	40.2%
3454372	zeta_8__2	7.0%
