# Supplementary material for: Analysis of metagenome-assembled viral genomes from the human gut reveals diverse putative CrAss-like phages with unique genomic features
Source: Nat Commun. 2021 Feb 16;12:1044. doi: 10.1038/s41467-021-21350-w (PMC7886860; doi:10.1038/s41467-021-21350-w)
Supplement: Supplementary file 7 — Source Data [file 41467_2021_21350_MOESM7_ESM.zip › SourceData/FigureS9/FigureS9A.txt]

gut_alpha_gamma	gut_beta	gut_delta	gut_epsilon	gut_zeta	other
97402	97690	101131	153977	182527	58271
94652	97690	96869	151921	174484	45857
98043	97690	99215	151921	164694	41506
99129	92669	98564	151921	176654	38498
98931	100749	103320	147368	184612	29494
94469	96486	98379	153190	184225	7326
95880	96757	99770	153731	172731	6541
95597	96759	99573	144391	188763	6305
95597	96513	100189	151997	186167	6050
91245	98476	96153	154871	158864	33410
97466	98499	98406	158368	191977	86769
97415	91342	98740	150604	186370	78814
97415	94975	98519	150646	169088	84798
98493	92671	101432	152275	175112	43266
96018	92669	99648	151910	165097	37072
93546	101374	99910	151909	185678	38192
91078	99632	102969	151910	184992	42298
94089	98686	102969	149835	192156	49602
96075	101647	99635	158763	184992	48891
91185	99964	101328	152556	184992	56067
98442	100478	102969	154154	176006	5905
96828	94835	102326	146329	176004	17995
97443	94679	102969	151719	175988	61414
97479	94681	102969	152163	175987	44420
90238	98541	101364	153255	176005	31518
98572	98541	101795	158910	175986	86481
98596	98541	101154	148953	175988	86057
95151	98541	95912	148883	176006	86487
90151	99390	101229	148853	175985	5822
95150	95459	101382	155271	169014	41857
97427	94690	100210	154420	175379	39673
97422	95029	98162	156426	174484	44658
98572	97319	97964	151133	185127	5687
98621	101624	96402	151112	187862	16575
97816	111005	96406	147101	160274	100444
92894	94264	96818	154058	174456	86414
98212	94266	95921		184421	18208
97947	104737	97676		175041	43308
94623	98415	101806		184992	96734
96709	92837	96930		183308	40259
96709	104366	99857		180484	6216
97708	104734	97279		176005	47562
96155	106313	103495		175987	79354
95560	99390	98713		157903	5845
92896	92866	98918		167239	5441
91369	99010	99781		167168	39886
95100	93036	98568		173844	6582
94620	96106	101598		177987	294491
97522	98558	101086		185268	77539
95177	100102	99742		172780	46930
97586	91285	100355		166966	40741
90587	98054	100511		178485	67016
92805	98061	98587		170052	51913
98276	99526	99363		182542	46930
97803	100061	101167		168412	47806
98273	93760	100024		162190	47806
91026	99064	100835		177250	37437
98068		102305		177560	5579
97603		96369		160143	77539
96868		96369		161910	46930
97526		101324		184779	86135
92446		97026		176010	77742
93114		98775		163385	58201
97653		96369		161905	44919
97969		102903		184778	43786
98602		97026		188485	45571
94645		98775		188485	86135
90460		101325		184778	58201
91062		97026		189001	42107
91233		99800		177560	39951
98380		99800		181321	42107
90460		99800		161906	65911
98380		99282		191811	42107
95994		99282		182061	32290
98382		99282		189826	42107
90461		100006		168978	35387
95995		103133		188431	32290
90463		95213		145424	5441
90746		95213		186573	5441
61829		96063			5441
90746		98912			40626
89933		96063			35894
89931		98912			5441
97536		96063			28251
97460		96063			5441
93990		96062			5441
93251		96062			40218
97248		98912			5807
90457		98912			86216
90679		96063			100540
93160		98912			60076
94884		98912			29326
97694		96063			6102
96019		96063			88355
99101		96063			53156
96667		96063			41540
92556		96063			5441
95095		98912			5721
91262		96063			5004
94856		95212			54391
89335		99470			46020
95294		95213			44659
94250		95213			36623
95327		95213			36060
92157		95213			35381
96660		99366			6455
89323		97930			6209
89325		91664			5843
89323		100759			5514
97415		96640			5441
97426		101195			5371
97426		102162			5277
96017		97571			4860
98660		97982			53156
97969		101808			5441
94481		97446			40272
90782		99277			36408
92466		100648			96046
94019		103506			86922
96662		98479			43938
93924		100472			19059
94517		99849			82281
90326		99277			50686
95393		98493			50595
90081		102591			50138
88500		102591			48678
89835		102591			47730
93256		102591			46379
99691		102591			46049
89960		97925			45313
95395		102591			43849
97426		102591			42514
95684		102591			42291
91621		102591			41529
96390		102591			36623
93984		102591			36060
90592		100689			6469
94184		100673			5840
92046		96986			5581
95594		96369			5556
96775		99800			5441
96167		103061			5407
97375		95213			5277
92533		95213			4860
93686		95213			88355
93384		98912			53156
89906		96063			46954
94892		96063			88355
95371		96063			53156
93684		96063			52606
96652		95213			46954
94231		95213			5469
90490		98201			5441
97576		100229			84566
96763		101133			5441
95798		96839			50595
96574		97742			47730
97305		98420			46378
95938		100075			36623
95402		102591			36060
95281		104279			6469
98114		100001			5840
93375		98382			5556
96278		100539			5441
97306		102350			5407
93375		100078			5354
93375		97355			5277
97131		93453			4860
96746		105060			36060
96746		99592			6454
97130		101899			6209
97130		99803			5842
95985		100829			5514
95985		99612			5441
97130		102290			5407
91066		99744			5277
96278		98626			4860
92008		103104			35483
93464		100363			47733
98860		100294			43849
99242		99684			42291
96952		97514			36060
95186		101339			6454
98252		100718			6209
96108		99668			5842
96106		102784			5514
95560		98325			5441
91266		101794			5407
95760		99788			5277
93860		96332			4860
		100737			82281
		97252			50686
		92069			50595
		97938			50138
		98842			48678
		100164			47730
		100164			46458
		100165			46380
		103371			46049
		98842			45871
		98842			45313
		101120			43849
		100016			42514
		100826			38961
		103411			36623
		97130			36060
		98812			32505
		95965			6469
		97130			5840
		98812			5581
		96363			5556
		98812			5441
		103413			5407
		97510			5354
		98812			5277
		103413			4860
		100826			43853
		103411			6705
		99981			6048
		98338			5441
		103370			5441
		98283			85687
		99694			76413
		100992			55938
		100627			70418
		100300			51213
		100716			44264
		99122			44068
		97657			41052
		95448			126699
		95693			70421
		97874			50719
		103272			5441
					5084
					98527
					56839
					54904
					54774
					51193
					42154
					34481
					31885
					60715
					50291
					43552
					38515
					38513
					41181
					40584
					150704
					38514
					60606
					62487
					41608
					44438
					39079
					43000
					58976
					5621
					41789
					83015
					43215
					5809
					85808
					43010
					40722
					9659
					40199
					9419
					39403
					6056
					161393
					88706
					86091
					5663
					86978
					35003
					85822
					56284
					50478
					6335
					6313
					49103
					41681
					35884
					6440
					52737
					5441
					5441
					5441
					6130
					5009
					86135
					62440
					35223
					35816
					5670
					51434
					42694
					5579
					5494
					46930
					49986
					40168
					49822
					23868
					5441
					5441
					5441
					5441
					5441
					5441
					62544
					53875
					5441
					5441
					146545
					54765
					43924
					5441
					5441
					5441
					42107
					42107
					32290
					42107
					32290
					42107
					35388
					32290
					42107
					32290
					42107
					32290
					65911
					42182
					42107
					41145
					39663
					42107
					32290
					65911
					42107
					32290
					5441
					5441
					5441
					5441
					5441
					43895
					5441
					5441
					5441
					52281
					5441
					86168
					5441
					52281
					5441
					5441
					5441
					86013
					50991
					86592
					5948
					47123
					38531
					38806
					36128
					76747
					83075
					38872
					34498
					4936
					108759
					6538
					6084
					5009
					59068
					6538
					6084
					5009
					40536
					49740
					62486
					88640
					55049
					45445
					44818
					42107
					5441
					5441
					5441
					5441
					5441
					5579
					5494
					5441
					5441
					5009
					5441
					52281
					45825
					35333
					5441
					6504
					5441
					5441
					5441
					85545
					5579
					5441
					5441
					5441
					68886
					5441
					85380
					56718
					51234
					5441
					5407
					5441
					5441
					77469
					56007
					43111
					32344
					5492
					5441
					40520
					5580
					5441
					9672
					5441
					5441
					12444
					5441
					38215
					18922
					5441
					9485
					5441
					5441
					5441
					5441
					58304
					10552
					5441
					80251
					5441
					5441
					85618
					5441
					43398
					5441
					5441
					5441
					46298
					44746
					5441
					45092
					5441
					86721
					44246
					35728
					5441
					59354
					5578
					5441
					40380
					5441
					10157
					5441
					46978
					5969
					5441
					59250
					5441
					42403
					5441
					5441
					57450
					53189
					13998
					5441
					88211
					107823
					86832
					84771
					50712
					44142
					42453
					38710
					36092
					30991
					13587
					6523
					38971
					38410
					5146
					143533
					61420
					33725
					77802
					161514
					62543
					41540
					37847
					106527
					34357
					35770
					12490
					84851
					76857
					46766
					43756
					5998
					84647
					59557
					44279
					42849
					45143
					32566
					44522
					32277
					42859
					40883
					59622
					85808
					32218
					44337
					77971
					50422
					40036
					106531
					85868
					71496
					5420
					65229
					44377
					43943
					33148
					32957
					32505
					85800
					57349
					5517
					62908
					55532
					32301
					41121
					23727
					37376
					105166
					86314
					45252
					37599
					38660
					85609
					7385
					5527
					123536
					79488
					46293
					43751
					32151
					32079
					5813
					58005
					46758
					96098
					78156
					45863
					79720
					50480
					31265
					5583
					59269
					41076
					78654
					57257
					54654
					40916
					5819
					48811
					84557
					78655
					78006
					32651
					58690
					5885
					6029
					91835
					49427
					83700
					38099
					60737
					54049
					44584
					32241
					44905
					164295
					39924
					5163
					4491
					117516
					62648
					40834
					40062
					69002
					55708
					42230
					5091
					49892
					5809
					83913
					55539
					59768
					4954
					84575
					5250
					56943
					71639
					42928
					42189
					34412
					49036
					6502
					5818
					5532
					5042
					71636
					24602
					31310
					58266
					57630
					56563
					42850
					109056
					47684
					45936
					86892
					59940
					84890
					5813
					37764
					13244
					124218
					45814
					110154
					37047
					60327
					47092
					76899
					60122
					44928
					29740
					111156
					54429
					107382
					89587
					22114
					37047
					111156
					54429
					37047
					63639
					59038
					57982
					87219
					84918
					48336
					13826
					87857
					45257
					62819
					16562
					6938
					6149
					16671
					5146
					17534
					12833
					41298
					4980
					76920
					41261
					32148
					59483
					6133
					6486
					6385
					4929
					43015
					47173
					30390
					45788
					45396
					5613
					46196
					59077
					32758
					5155
					45905
					5785
					5146
					8981
					6104
					6331
					52845
					77997
					44754
					5720
					43285
					16899
					67547
					57728
					56801
					56746
					8773
					5557
					4449
					5926
					5579
					5084
					5579
					77767
					62390
					45507
					42446
					6393
					6730
					6133
					4935
					33039
					59460
					7367
					6481
					6474
					55822
					45863
					43759
					6120
					61374
					45532
					7654
					56058
					6696
					5900
					5145
					40681
					6071
					4995
					5035
					6326
					6162
					5949
					45006
					6666
					48652
					41095
					6551
					76918
					63955
					55564
					6429
					53688
					52821
					50173
					37305
					5076
					40355
					31106
					5587
					6226
					85127
					62780
					57545
					6440
					6015
					5974
					90987
					85674
					69447
					65995
					47780
					42157
					56248
					41447
					46230
					43165
					42638
					5945
					54600
					46580
					5337
					42771
					63427
					6368
					42713
					6069
					6067
					112221
					85402
					74648
					51959
					49633
					43625
					36364
					29997
					47041
					47093
					36043
					58697
					45128
					42317
					40374
					29504
					6243
					5953
					6346
					85494
					44754
					5910
					86718
					86230
					38930
					105831
					92272
					48472
					59843
					5094
					137296
					50620
					41628
					32718
					28571
					5585
					39873
					11685
					104132
					85594
					57270
					5583
					48583
					87338
					5645
					5555
					5014
					49605
					36219
					60117
					46201
					87369
					40051
					5808
					31515
					68547
					50061
					42180
					42128
					35977
					79260
					45978
					57827
					34286
					32821
					45068
					52561
					44860
					37505
					76654
					37419
					31591
					58699
					36985
					31921
					78360
					46211
					41563
					35589
					6078
					45755
					54665
					18807
					116550
					6076
					45978
					57808
					5808
					85200
					48384
					5809
					84595
					5808
					85304
					92557
					33222
					61756
					45631
					29033
					85461
					42029
					38919
					38569
					85220
					107103
					83982
					83762
					15819
					32258
					41297
					5585
					36516
					5581
					84890
					4614
					50524
					22025
					5808
					54305
					50456
					4173
					42448
					38545
					40457
					16726
					42029
					38919
					85405
					50627
					42498
					39130
					63497
					40593
					36560
					87588
					32231
					89420
					85426
					46397
					70716
					22025
					50187
					46367
					5102
					36229
					36229
					50720
					84141
					86718
					36230
					83762
					58456
					15819
					50047
					48583
					46803
					79287
					39873
					11685
					5837
					61962
					33240
					29033
					107103
					83982
					40497
					5819
					85189
					57426
					57285
					33196
					46171
					47575
					92557
					32985
					5808
					6078
					66341
					37052
					41297
					48384
					93147
					31615
					31885
					50047
					52561
					37505
					57827
					5662
					59843
					57827
					35148
					46356
					36441
					33476
					31487
					4990
					49889
					5719
					45663
					30987
					13176
					92557
					33222
					13095
					5096
					54305
					86716
					48384
					40831
					5837
					72304
					35804
					5355
					45068
					58739
					44063
					29939
					50047
					48583
					46803
					38919
					38627
					30987
					44481
					21882
					68547
					45755
					86314
					34953
					4990
					93147
					31591
					22025
					42718
					5809
					43656
					5808
					45755
					16923
					36219
					45755
					85304
					42718
					40831
					46061
					53677
					5074
					5809
					72305
					35913
					5355
					39130
					34737
					12026
					44481
					21882
					16726
					40046
					7936
					39683
					5819
					40457
					16726
					59158
					18808
					83543
					39256
					5014
					33240
					29033
					38546
					46211
					41563
					58699
					36985
					31920
					16323
					83982
					37505
					5985
					50384
					16726
					36230
					85427
					63824
					43817
					40021
					34737
					12103
					39873
					11685
					84896
					64539
					4614
					57426
					57285
					49824
					85304
					116556
					6078
					36513
					4990
					41963
					30988
					13176
					7936
					85275
					5819
					45663
					34244
					5355
					16323
					87588
					78321
					41563
					36512
					32858
					5102
					41563
					35589
					86313
					86288
					51514
					41302
					85462
					39078
					38919
					4614
					31121
					21882
					16323
					92557
					33103
					62170
					49605
					57827
					34286
					50456
					83761
					15819
					6581
					6581
					49605
					45663
					50500
					5581
					16323
					86314
					51514
					41302
					18417
					45631
					45416
					33240
					29033
					51082
					93147
					5576
					83761
					15819
					42691
					39130
					46219
					89418
					85426
					46396
					50569
					72388
					56775
					35912
					5355
					32457
					51155
					82748
					39256
					5014
					5819
					58699
					36453
					4990
					35864
					51157
					39130
					50500
					37505
					31052
					5985
					50061
					42128
					35977
					5819
					16139
					5808
					7936
					42718
					35977
					5819
					59843
					49605
					34016
					5719
					50456
					46392
					39256
					5014
					9366
					50679
					49148
					21939
					85418
					44481
					21882
					57426
					57285
					46830
					9673
					49743
					43985
					84890
					32307
					5894
					87749
					58018
					39590
					38351
					59584
					38111
					85687
					95322
					76991
					85421
					59687
					47752
					31684
					57928
					38351
					37513
					32944
					81446
					85427
					30413
					38108
					44775
					58271
					57862
					79141
					59448
					49118
					40190
					21939
					42085
					31684
					37480
					85424
					32307
					5894
					58271
					30413
					59448
					49150
					44700
					49743
					44809
					43985
					43898
					77003
					45853
					58018
					44937
					39590
					85896
					84898
					49149
					21939
					57695
					84898
					59448
					21939
					69300
					49743
					85896
					72008
					69297
					49743
					46898
					49743
					44809
					43985
					37480
					49149
					21939
					77004
					45853
					58270
					85896
					49149
					62617
					59448
					49118
					21939
					56674
					87749
					69297
					49743
					48843
					30803
					16636
					56674
					38111
					76923
					84896
					32307
					5894
					87749
					40244
					77006
					45853
					80036
					44745
					87749
					46898
					69300
					49743
					48843
					84878
					32307
					5894
					85687
					30413
					85406
					77003
					30811
					16636
					58271
					5987
					85425
					5544
					16636
					5544
					37513
					40163
					85418
					85424
					50687
					79217
					50919
					43898
					50921
					43898
					85424
					44939
					39590
					38351
					40163
					47741
					42085
					31561
					85418
					85421
					79271
					44715
					37513
					41477
					38351
					85427
					85424
					30845
					16636
					85687
					37513
					57862
					57695
					49150
					32682
					76985
					43898
					57695
					85687
					57820
					37513
					85259
					36120
					5834
					5441
					5463
					31929
					4336
					39027
					39638
					5513
					5463
					5513
					46619
					17178
					16134
					6053
					5463
					46669
					5513
					145261
					5513
					45152
					34387
					44565
					45067
					39123
					37701
					34382
					5513
					35716
					33837
					16154
					33887
					32606
					37240
					40790
					42178
					6058
					6058
					6059
					6058
					98783
					59528
					49222
					44391
					36259
					6497
					6059
					6058
					6058
					6058
					6058
					6058
					6058
					57131
					5698
					5617
					39107
					19946
					59933
					5617
					57150
					43993
					71469
					5617
					59933
					59933
					58070
					5698
					84704
					52422
					52423
					52424
					52423
					52423
					52423
					52424
					84704
					52422
					84704
					52423
					41700
					52423
					52423
					84704
					52422
					5580
					52423
					52423
					84704
					6497
					5698
					57128
					5698
					58072
					5698
					71469
					39107
					57855
					71473
					59933
					58023
					19946
					19946
					5617
					57855
					39107
					5617
					71471
					57133
					5617
					6497
					83733
					57130
					5698
					57855
					19946
					5617
					6497
					6497
					57682
					5698
					57133
					5699
					71471
					59933
					48961
					31794
					11702
					87107
					60949
					58634
					45936
					42675
					38562
					36236
					167438
					77687
					41371
					39492
					33089
					40401
					124799
					42609
					106998
					159004
					51546
					48868
					43069
					32402
					31597
					48959
					5441
					61473
					55178
					49250
					41760
					40611
					161269
					132350
					64153
					43215
					41197
					41155
					38326
					31755
					12566
					5511
					5341
					64484
					41935
					40829
					36939
					5511
					56354
					12676
					48613
					45041
					44175
					41852
					41318
					39241
					34854
					6270
					5441
					5441
					49383
					5441
					47538
					41779
					36550
					101743
					45605
					42291
					41077
					31044
					63214
					5441
					5441
					63606
					5441
					47917
					6847
					6334
					6133
					61411
					48958
					5441
					5441
					102679
					73425
					57183
					41684
					40335
					39854
					38144
					5441
					5677
					5441
					5441
					34220
					42384
					42063
					5810
					5441
					5441
					5441
					5441
					5441
					9485
					5441
					5441
					71949
					89061
					62959
					61311
					58593
					58164
					57183
					55934
					53526
					51459
					46801
					44761
					42482
					41267
					37589
					37524
					36054
					19351
					5700
					5441
					5441
					5441
					5441
					5441
					5441
					5441
					78385
					61797
					56194
					42198
					41928
					41590
					37514
					35088
					34852
					5441
					56150
					43395
					37023
					5441
					24803
					85318
					58593
					56153
					51748
					43107
					41352
					32670
					31538
					5441
					78069
					58593
					57183
					56541
					55498
					54756
					50634
					48958
					44992
					44603
					43828
					43665
					43393
					39608
					39118
					5441
					87232
					6235
					5441
					5441
					61311
					61088
					48959
					44823
					43191
					42500
					41684
					40588
					37891
					34106
					5441
					51896
					44754
					5441
					34346
					32351
					5818
					70091
					60011
					59003
					52598
					49598
					49383
					5441
					5441
					65785
					42216
					41324
					5441
					76051
					43251
					5441
					5441
					5441
					87176
					46644
					5441
					71295
					52706
					52298
					51550
					46059
					43084
					31211
					5441
					5441
					4979
					66140
					62676
					48960
					46192
					44421
					5441
					5441
					42482
					5441
					68201
					63606
					58720
					48959
					44204
					42443
					42349
					31883
					28514
					5441
					5441
					5441
					41434
					5708
					5441
					45512
					5441
					5816
					5441
					34205
					5441
					135664
					82634
					50310
					45029
					34535
					114055
					62788
					57491
					46091
					45274
					44977
					38348
					30003
					5441
					5441
					53434
					51839
					44321
					38014
					5441
					5441
					58164
					43674
					43039
					38650
					5441
					5441
					5441
					5441
					5441
					5441
					5441
					86579
					84630
					8850
					5441
					5441
					5441
					25171
					161263
					50553
					5382
					89907
					85296
					65434
					57183
					55510
					54636
					48424
					45305
					44239
					43004
					41657
					37909
					34653
					5441
					5070
					37234
					5995
					79257
					43620
					43579
					43218
					108741
					85687
					83902
					76413
					55938
					54297
					50428
					42813
					50980
					5546
					81005
					6090
					7021
					5567
					6415
					7021
					285558
					108815
					55946
					6415
					85311
					61376
					50615
					5262
					85311
					42981
					43142
					37454
					44258
					5582
					83697
					55801
					51290
					22557
					45811
					22556
					5913
					48744
					86086
					34917
					62736
					43834
					35367
					32291
					31963
					36589
					35281
					86086
					55921
					46816
					42023
					37788
					36959
					83694
					47783
					46950
					36461
					52132
					50036
					45471
					41223
					114069
					44715
					62033
					53612
					43644
					84175
					37949
					6231
					56681
					50618
					32685
					105962
					48580
					100922
					52159
					35229
					32127
					47726
					36617
					6559
					79040
					50491
					45552
					6440
					46177
					64923
					50064
					37227
					5973
					84097
					10252
					60768
					42597
					6259
					36691
					55608
					82660
					101100
					87095
					36927
					32859
					32127
					89151
					99780
					85626
					5811
					85771
					43588
					84113
					43965
					86211
					87096
					37118
					45552
					46415
					5618
					85984
					45033
					6560
					48624
					6261
					86148
					80673
					61855
					47247
					46150
					45241
					41877
					37955
					85413
					52768
					56924
					38753
					6559
					43806
					84095
					39996
					104539
					145264
					36119
					35247
					6247
					46150
					45496
					86622
					46817
					6152
					50605
					5811
					45240
					33068
					17800
					42597
					42811
					39077
					56647
					32693
					45552
					52243
					37256
					53097
					46375
					41523
					33203
					6523
					6152
					85483
					56648
					5820
					5167
					45047
					38752
					45552
[truncated: 1,345 more rows]
