# Supplementary material for: Analysis of metagenome-assembled viral genomes from the human gut reveals diverse putative CrAss-like phages with unique genomic features
Source: Nat Commun. 2021 Feb 16;12:1044. doi: 10.1038/s41467-021-21350-w (PMC7886860; doi:10.1038/s41467-021-21350-w)
Supplement: Supplementary file 7 — Source Data [file 41467_2021_21350_MOESM7_ESM.zip › SourceData/FigureS9/FigureS9C.txt]

gut_alpha_gamma	gut_beta	gut_delta	gut_epsilon	gut_zeta	other
0	8	1	4	28	1
0	8	1	5	21	0
0	8	1	5	3	0
0	1	3	5	22	0
0	8	3	4	24	0
0	16	1	2	26	0
0	16	1	2	23	0
1	16	1	4	27	0
1	8	3	3	21	0
3	17	6	3	9	0
0	7	4	4	28	0
0	18	1	4	27	3
0	16	2	4	15	0
0	1	2	4	21	2
0	1	1	3	18	0
0	15	1	3	20	0
3	24	3	3	25	0
0	6	3	4	27	0
0	5	1	4	25	1
0	7	4	2	25	1
0	6	3	5	22	0
0	10	0	2	22	0
0	1	3	6	22	1
0	1	3	4	22	2
0	8	3	2	22	1
0	9	1	3	22	0
0	8	3	5	22	0
0	8	6	5	22	0
0	9	1	5	22	0
0	9	2	4	22	0
0	12	3	5	24	0
0	15	2	2	21	0
0	15	1	2	28	0
0	14	2	2	34	0
0	2	3	6	10	0
0	1	1	2	20	0
0	1	2		27	0
0	21	1		23	0
0	16	1		25	1
0	14	0		27	0
0	7	1		27	0
0	22	2		22	0
0	24	2		22	3
0	9	1		11	0
0	1	2		8	0
3	22	2		8	0
0	1	1		21	0
0	3	2		21	22
0	17	2		21	3
0	25	1		23	1
0	15	1		8	0
3	16	2		25	0
3	7	4		22	1
0	6	1		29	1
0	8	1		8	0
0	23	2		9	0
3	3	2		24	0
1		4		19	0
0		1		10	3
0		1		9	1
0		2		25	0
3		2		18	0
0		1		7	1
0		1		9	0
0		6		25	0
0		2		30	1
0		1		29	0
3		2		25	1
3		2		33	0
3		0		18	1
0		0		21	0
3		0		9	0
0		1		27	0
0		1		27	0
0		1		27	0
3		1		18	0
0		3		33	0
3		1		14	0
1		1		26	0
0		2			0
0		2			0
3		2			0
3		2			0
0		2			0
0		2			0
0		2			0
3		2			0
0		2			0
3		2			0
0		2			0
1		2			0
1		2			0
0		2			0
0		2			3
0		2			1
0		2			2
2		2			0
0		2			0
3		2			0
0		1			0
3		2			1
0		1			0
0		1			0
0		1			0
3		1			0
0		2			0
3		1			0
3		1			0
3		2			0
0		1			0
0		3			0
0		4			0
0		7			0
0		1			1
0		2			0
0		1			0
3		1			0
3		1			13
0		1			0
0		2			0
0		1			7
0		1			4
3		1			0
0		2			0
3		2			1
0		2			0
3		2			4
3		2			0
0		2			0
0		1			0
0		2			0
0		2			0
0		2			0
3		2			0
0		2			0
0		2			0
0		4			0
0		1			0
0		3			0
0		1			0
0		0			0
1		3			0
0		1			0
3		1			0
0		1			3
0		2			1
3		2			0
0		2			3
0		2			1
0		2			0
0		1			0
0		1			0
3		1			0
0		1			0
0		2			0
0		4			0
0		1			4
0		1			0
0		4			0
0		2			0
0		3			0
0		2			0
0		3			0
0		1			0
1		4			0
0		2			0
0		3			0
0		3			0
0		4			0
0		1			0
0		1			0
0		1			0
0		2			0
0		3			0
0		1			0
3		2			0
0		1			0
0		2			0
0		3			4
0		1			0
0		4			0
0		1			0
0		1			0
0		2			0
0		3			0
0		2			0
0		1			0
3		0			0
0		1			0
0		2			0
		0			4
		3			0
		3			0
		2			1
		1			0
		2			4
		2			2
		2			0
		3			0
		1			0
		1			0
		1			0
		2			0
		1			0
		6			0
		4			0
		3			0
		3			0
		4			0
		3			0
		2			0
		3			0
		6			0
		4			0
		3			0
		6			0
		1			3
		6			0
		4			0
		3			0
		3			0
		2			0
		1			1
		3			0
		5			0
		2			2
		3			0
		3			0
		4			0
		2			12
		1			0
		1			0
		2			0
					0
					0
					0
					0
					1
					0
					0
					0
					0
					0
					0
					0
					0
					0
					0
					0
					12
					0
					1
					1
					2
					0
					0
					0
					0
					0
					1
					0
					0
					0
					0
					0
					1
					0
					0
					0
					0
					0
					7
					23
					0
					0
					0
					0
					0
					0
					0
					0
					0
					1
					0
					0
					0
					1
					0
					0
					0
					0
					0
					0
					0
					0
					0
					0
					2
					0
					0
					0
					1
					0
					0
					0
					0
					0
					0
					0
					0
					0
					0
					0
					3
					0
					0
					3
					1
					0
					0
					0
					0
					0
					0
					0
					0
					0
					0
					0
					0
					0
					0
					0
					0
					0
					0
					0
					1
					0
					0
					0
					0
					0
					0
					0
					0
					0
					0
					0
					1
					0
					0
					0
					0
					0
					0
					0
					0
					0
					0
					0
					0
					0
					0
					0
					4
					0
					0
					0
					3
					0
					0
					0
					0
					0
					0
					0
					0
					1
					0
					0
					0
					0
					1
					0
					0
					4
					1
					1
					0
					0
					0
					0
					0
					0
					0
					0
					0
					0
					0
					0
					0
					2
					0
					0
					0
					0
					0
					0
					0
					0
					0
					0
					0
					0
					0
					0
					0
					0
					0
					0
					0
					0
					3
					0
					0
					0
					0
					0
					0
					0
					0
					0
					0
					0
					0
					0
					0
					0
					0
					0
					0
					0
					0
					0
					2
					0
					0
					0
					0
					0
					0
					0
					0
					0
					0
					0
					1
					1
					0
					0
					0
					0
					1
					1
					0
					0
					0
					0
					0
					0
					0
					0
					4
					0
					0
					1
					0
					1
					0
					0
					2
					0
					0
					0
					0
					0
					5
					0
					0
					0
					1
					0
					0
					0
					0
					0
					0
					0
					0
					3
					1
					0
					3
					6
					0
					0
					0
					0
					0
					0
					0
					0
					3
					2
					0
					0
					0
					2
					3
					0
					0
					1
					1
					0
					1
					0
					2
					0
					0
					0
					3
					0
					0
					0
					0
					8
					0
					0
					1
					0
					0
					0
					0
					0
					1
					0
					2
					0
					0
					0
					0
					0
					0
					0
					0
					0
					0
					0
					0
					0
					18
					3
					0
					1
					0
					0
					0
					3
					0
					3
					3
					0
					0
					0
					1
					0
					4
					0
					3
					1
					3
					0
					0
					0
					0
					3
					3
					0
					4
					0
					0
					1
					0
					0
					0
					0
					3
					0
					0
					1
					0
					0
					0
					0
					8
					1
					3
					2
					1
					5
					1
					0
					3
					0
					0
					0
					0
					0
					0
					0
					0
					8
					0
					1
					0
					0
					0
					0
					0
					0
					0
					0
					0
					5
					1
					0
					3
					0
					0
					0
					0
					2
					0
					0
					0
					0
					20
					0
					1
					2
					0
					0
					3
					0
					2
					0
					1
					0
					0
					0
					0
					2
					1
					0
					2
					0
					0
					4
					0
					0
					0
					0
					0
					2
					0
					0
					0
					0
					0
					0
					0
					0
					1
					0
					6
					0
					0
					1
					0
					0
					0
					0
					1
					0
					0
					0
					2
					0
					3
					3
					0
					0
					0
					0
					0
					0
					0
					0
					0
					4
					2
					0
					0
					0
					0
					4
					4
					0
					0
					0
					0
					0
					0
					0
					0
					3
					1
					0
					1
					0
					0
					0
					0
					1
					2
					0
					0
					0
					1
					0
					2
					0
					1
					0
					0
					4
					0
					0
					0
					0
					0
					0
					0
					0
					0
					0
					1
					0
					1
					0
					0
					0
					0
					5
					0
					0
					2
					0
					0
					0
					0
					0
					0
					0
					0
					4
					1
					0
					0
					0
					0
					0
					0
					0
					0
					1
					6
					0
					1
					0
					0
					0
					0
					0
					0
					1
					2
					0
					1
					0
					0
					2
					0
					5
					0
					0
					0
					1
					2
					0
					2
					0
					3
					0
					2
					0
					0
					0
					0
					0
					0
					0
					0
					0
					0
					1
					0
					0
					0
					2
					0
					6
					0
					2
					0
					0
					0
					0
					0
					1
					0
					1
					0
					0
					0
					0
					0
					0
					0
					0
					0
					0
					0
					0
					0
					0
					8
					0
					0
					0
					0
					3
					0
					1
					0
					2
					0
					1
					0
					0
					2
					0
					0
					1
					0
					0
					3
					0
					0
					0
					0
					0
					0
					0
					3
					0
					0
					1
					0
					0
					0
					0
					0
					0
					0
					0
					0
					1
					0
					0
					0
					2
					0
					0
					0
					0
					0
					3
					0
					0
					1
					0
					0
					0
					0
					0
					0
					0
					0
					3
					0
					0
					4
					0
					0
					0
					2
					0
					0
					0
					0
					2
					2
					0
					0
					0
					0
					0
					0
					0
					8
					0
					0
					0
					0
					0
					0
					0
					0
					0
					0
					3
					0
					0
					0
					0
					2
					3
					0
					0
					0
					1
					0
					0
					0
					0
					0
					0
					0
					1
					2
					1
					0
					0
					0
					0
					0
					0
					0
					0
					1
					0
					1
					0
					0
					0
					1
					0
					1
					0
					2
					1
					0
					0
					0
					0
					0
					0
					1
					0
					0
					0
					0
					0
					0
					0
					0
					3
					0
					0
					0
					0
					8
					0
					0
					0
					5
					0
					0
					0
					0
					2
					0
					0
					0
					0
					0
					8
					0
					0
					1
					0
					1
					0
					0
					0
					0
					0
					0
					0
					0
					0
					0
					0
					0
					0
					0
					2
					0
					0
					8
					0
					0
					2
					0
					0
					0
					0
					0
					0
					0
					0
					0
					0
					0
					1
					1
					0
					0
					0
					0
					0
					0
					0
					0
					1
					0
					0
					1
					0
					0
					0
					2
					0
					0
					0
					1
					0
					0
					0
					0
					0
					0
					0
					3
					0
					1
					2
					0
					0
					3
					0
					0
					0
					0
					0
					0
					0
					0
					0
					0
					0
					0
					1
					0
					3
					0
					0
					0
					0
					0
					0
					0
					0
					0
					1
					0
					0
					0
					0
					0
					0
					1
					0
					0
					1
					0
					1
					0
					0
					3
					0
					0
					0
					0
					0
					0
					0
					1
					0
					0
					1
					1
					0
					0
					0
					0
					1
					1
					0
					3
					0
					4
					2
					0
					0
					0
					0
					1
					8
					0
					0
					0
					0
					1
					0
					0
					0
					0
					1
					0
					0
					0
					1
					2
					0
					0
					0
					0
					0
					0
					0
					0
					0
					0
					0
					0
					0
					0
					2
					0
					0
					0
					0
					0
					0
					0
					0
					1
					0
					0
					0
					0
					0
					1
					2
					0
					0
					1
					0
					0
					0
					0
					0
					2
					0
					0
					0
					0
					0
					16
					3
					0
					1
					0
					0
					2
					0
					0
					0
					3
					0
					0
					0
					0
					2
					2
					0
					4
					0
					0
					0
					0
					0
					0
					0
					0
					0
					2
					0
					4
					0
					0
					1
					1
					0
					2
					3
					0
					2
					1
					0
					0
					0
					0
					0
					2
					0
					4
					0
					3
					1
					0
					6
					3
					1
					0
					1
					1
					0
					0
					0
					0
					3
					0
					2
					0
					0
					0
					4
					0
					0
					0
					0
					3
					1
					0
					0
					0
					0
					0
					3
					0
					0
					0
					0
					0
					3
					0
					3
					0
					0
					0
					3
					1
					0
					0
					0
					0
					0
					0
					0
					3
					0
					0
					2
					0
					0
					0
					0
					0
					0
					0
					0
					0
					0
					0
					0
					2
					0
					2
					0
					1
					0
					0
					0
					0
					0
					0
					0
					0
					0
					0
					0
					0
					0
					0
					0
					0
					0
					0
					0
					2
					2
					0
					0
					3
					2
					2
					0
					2
					0
					0
					0
					0
					0
					0
					0
					0
					0
					0
					0
					0
					0
					0
					0
					0
					0
					0
					0
					0
					0
					0
					0
					0
					0
					0
					1
					0
					0
					0
					0
					0
					0
					0
					0
					0
					0
					0
					0
					0
					0
					0
					1
					2
					1
					0
					0
					0
					0
					0
					0
					0
					0
					0
					0
					1
					0
					0
					0
					0
					1
					0
					1
					1
					8
					0
					1
					1
					1
					0
					0
					0
					0
					0
					0
					0
					0
					0
					0
					0
					0
					0
					3
					0
					0
					0
					0
					0
					0
					0
					0
					0
					0
					1
					0
					1
					0
					8
					0
					0
					8
					1
					5
					0
					0
					0
					0
					0
					0
					8
					1
					0
					0
					0
					1
					0
					0
					0
					0
					0
					0
					1
					0
					1
					0
					8
					1
					0
					1
					0
					0
					0
					0
					0
					2
					0
					1
					10
					2
					1
					0
					0
					0
					31
					0
					2
					25
					0
					0
					2
					0
					0
					3
					0
					0
					1
					0
					0
					1
					7
					23
					0
					0
					1
					0
					0
					0
					0
					0
					0
					0
					0
					0
					0
					0
					0
					0
					0
					0
					1
					0
					1
					0
					1
					0
					0
					0
					0
					0
					1
					0
					0
					0
					2
					0
					0
					0
					0
					0
					0
					0
					0
					0
					0
					0
					0
					0
					3
					0
					0
					0
					0
					0
					0
					0
					0
					0
					0
					0
					0
					0
					0
					0
					0
					0
					0
					0
					0
					0
					0
					0
					0
					0
					0
					2
					1
					0
					3
					0
					0
					0
					0
					0
					1
					2
					1
					1
					1
					0
					1
					0
					0
					0
					0
					0
					0
					0
					0
					0
					1
					0
					0
					0
					1
					0
					0
					0
					0
					0
					0
					2
					0
					0
					0
					0
					3
					0
					1
					1
					0
					0
					0
					0
					4
					3
					0
					0
					1
					0
					0
					3
					0
					0
					0
					0
					2
					0
					0
					0
					0
					0
					0
					0
					0
					0
					3
					1
					0
					0
					0
					0
					0
					0
					0
					0
					0
					0
					0
					0
					0
					5
					1
					3
					0
					2
					0
					0
					0
					1
					0
					0
					0
					3
					0
					0
					0
					0
					0
					0
					0
					0
					2
					0
					0
					2
					0
					0
					0
					0
					0
					0
					0
					3
					0
					0
					0
					0
					1
					0
					1
					0
					1
					3
					0
					1
					1
					0
					0
					0
					0
					0
					0
					0
					0
					0
					0
					0
					0
					0
					0
					16
					0
					2
					2
					0
					7
					0
					1
					0
					0
					0
					0
					0
					0
					0
					1
					0
					0
					0
					0
					0
					0
					0
					0
					0
					0
					0
					0
					0
					0
					0
					0
					0
					0
					0
					0
					0
					0
					0
					1
					1
					0
					0
					0
					1
					0
					0
					0
					0
					1
					0
					0
					0
					0
					0
					0
					0
					0
					0
					3
					0
					1
					3
					0
					0
					4
					1
					0
					0
					1
					0
					0
					0
					3
					0
					0
					0
					0
					0
					33
					0
					0
					0
					3
					0
					1
					0
					3
					1
					0
					0
					0
					0
					0
					0
					0
					0
					2
					0
					0
					2
					0
					0
					0
					0
					0
					1
					0
					0
					0
					0
					1
					0
					0
					0
					0
					0
					0
					0
					0
					0
					0
					0
					0
					17
					0
					5
					0
					1
					0
					0
					0
					0
					0
					0
					0
					1
					1
					1
					0
					0
					0
					0
					0
					3
					0
					0
					0
					0
					0
					0
					0
					0
					0
					0
					0
					1
					0
					0
					0
					0
					1
					0
					0
					0
					0
					0
					0
					0
					0
					0
					0
					0
					0
					0
					0
					0
					0
					2
					0
					0
					0
					0
					0
					0
					0
					1
					0
					0
					0
					4
					0
					0
					0
					0
					1
					0
					0
					0
					0
					0
					6
					4
					0
					2
					0
					0
					0
					0
					0
					0
					0
					0
					0
					0
					0
					1
					0
					0
					0
					0
					0
					0
					0
					0
					0
					0
					0
					0
					0
					0
					0
					0
					0
					0
					0
					0
[truncated: 1,345 more rows]
