# Supplementary material for: Analysis of metagenome-assembled viral genomes from the human gut reveals diverse putative CrAss-like phages with unique genomic features
Source: Nat Commun. 2021 Feb 16;12:1044. doi: 10.1038/s41467-021-21350-w (PMC7886860; doi:10.1038/s41467-021-21350-w)
Supplement: Supplementary file 7 — Source Data [file 41467_2021_21350_MOESM7_ESM.zip › SourceData/FigureS9/FigureS9D.txt]

	gut_alpha_gamma	gut_beta	gut_delta	gut_epsilon	gut_zeta	other
count	190	57	233	36	79	3371
no. sup	1	1	153	0	27	9
fr. sup	0.005	0.018	0.657	0.000	0.342	0.003
